# Supplementary material for: Chromatin Remodeling in Patient‐Derived Colorectal Cancer Models
Source: Adv Sci (Weinh). 2024 Feb 21;11(16):2303379. doi: 10.1002/advs.202303379 (PMC11040356; doi:10.1002/advs.202303379)
Supplement: Supplementary file 5 — Supplemental Table 6 [file ADVS-11-2303379-s005.xlsx]

## Sheet: KLF14_combined_DESeq2_all
rowname	K061ReadsPerGene.out.tab	K062ReadsPerGene.out.tab	K063ReadsPerGene.out.tab	K871ReadsPerGene.out.tab	K872ReadsPerGene.out.tab	K873ReadsPerGene.out.tab	SC61ReadsPerGene.out.tab	SC62ReadsPerGene.out.tab	SC63ReadsPerGene.out.tab	SC81ReadsPerGene.out.tab	SC82ReadsPerGene.out.tab	SC83ReadsPerGene.out.tab	sum	Gene.name	baseMean	log2FoldChange	lfcSE	stat	pvalue	padj
ENSG00000148584	243.978	220.194	226.73	32.8091	31.6788	38.0035	294.827	265.063	378.102	18.0392	10.9464	20.184	1780.56	A1CF	148.38	-0.31487	0.813801	-0.386913	0.698821	0.999907
ENSG00000245105	3.81216	3.65467	0	1.21515	2.04379	0	7.55966	0	7.83052	0	0	6.05519	32.1712	A2M-AS1	2.68093	-0.993423	1.47833	-0.671989	0.501591	NA
ENSG00000166535	92.4449	62.1293	125.019	12.1515	15.3284	3.51884	19.4391	27.162	39.1526	18.9886	2.98539	12.1104	430.431	A2ML1	35.8692	1.37452	0.745783	1.84306	0.0653204	0.989873
ENSG00000128274	51.4642	27.41	43.439	503.073	452.7	350.477	227.87	180.768	102.915	384.519	279.631	407.716	3011.98	A4GALT	250.999	-0.148926	0.63378	-0.234981	0.814224	0.999907
ENSG00000118017	6.67128	19.187	3.17846	3.64545	0	0	0	0	3.35594	0	0	0	36.0381	A4GNT	3.00318	3.3803	1.85765	1.81966	0.0688104	NA
ENSG00000094914	614.711	718.142	647.347	669.548	599.853	635.503	622.052	685.605	696.917	564.911	548.317	457.167	7460.07	AAAS	621.673	0.120221	0.124083	0.968881	0.332605	0.999907
ENSG00000081760	764.339	736.416	689.726	840.885	815.473	843.115	662.01	739.929	727.12	910.504	979.208	892.132	9600.86	AACS	800.071	-0.0666776	0.125391	-0.531756	0.594895	0.999907
ENSG00000114771	42.8868	61.2157	26.4872	156.755	112.409	138.642	31.3186	26.2253	33.5594	221.217	216.938	283.585	1351.24	AADAC	112.603	-0.594758	0.631168	-0.942314	0.346032	0.999907
ENSG00000242908	4.7652	6.39567	2.11897	0	3.06569	0	0	1.87324	0	0	0	4.0368	22.2556	AADACL2-AS1	1.85463	1.45974	1.64827	0.885616	0.375824	NA
ENSG00000291076	2.85912	1.82733	0	0	4.08759	0	0	3.74648	20.1356	0	0	9.08279	41.7389	AADACP1	3.47825	-1.90657	1.67819	-1.13609	0.25592	NA
ENSG00000109576	172.5	137.964	191.767	241.815	306.569	242.8	178.192	171.401	168.916	388.317	334.364	406.707	2941.31	AADAT	245.109	-0.350172	0.298335	-1.17376	0.240492	0.999907
ENSG00000103591	1965.17	2539.08	2358.42	2229.8	2328.9	2169.72	1560.53	1604.43	1743.97	1804.87	2115.65	2226.29	24646.8	AAGAB	2053.9	0.297775	0.120275	2.47578	0.0132944	0.568918
ENSG00000115977	378.357	373.69	378.237	492.136	467.007	504.602	385.543	326.88	271.831	355.087	376.159	447.075	4756.6	AAK1	396.384	0.262308	0.152759	1.71714	0.085953	0.999907
ENSG00000087884	14.2956	23.7553	36.0226	10.9364	20.4379	23.9281	16.1993	22.4789	24.6102	21.8369	28.8588	10.092	253.452	AAMDC	21.121	0.0645173	0.384046	0.167994	0.866588	0.999907
ENSG00000127837	1951.83	2099.61	2072.36	2471.62	2684.52	2777.78	2031.39	1971.58	1968.82	2732.46	2934.64	3007.41	28704	AAMP	2392	-0.059169	0.16406	-0.360656	0.718357	0.999907
ENSG00000129673	4.7652	0	0	0	2.04379	0	0	9.3662	3.35594	0	0	0	19.5311	AANAT	1.62759	-0.904131	2.38784	-0.37864	0.704956	NA
ENSG00000131043	1092.18	1147.57	1155.9	618.512	683.649	753.736	1049.71	1079.92	1172.34	698.781	701.567	571.207	10725.1	AAR2	893.756	0.0481827	0.239944	0.200809	0.840848	0.999907
ENSG00000090861	2004.24	1601.66	1702.6	1732.81	1934.45	1836.13	2816.51	2543.86	2289.87	2034.63	2246.01	1708.57	24451.3	AARS1	2037.61	-0.335043	0.132291	-2.53262	0.0113214	0.5374
ENSG00000124608	332.611	444.956	403.665	370.621	393.43	346.958	373.663	420.542	349.018	475.665	454.774	504.599	4870.5	AARS2	405.875	-0.170866	0.131822	-1.29619	0.19491	0.999907
ENSG00000266967	20.0139	10.964	8.4759	8.50606	7.15327	0	5.39976	14.0493	8.94917	20.8875	10.9464	3.0276	118.373	AARSD1	9.8644	-0.209965	0.733205	-0.286367	0.774597	NA
ENSG00000234969	8.57736	3.65467	9.53538	0	0	0	0	1.87324	2.23729	0	1.99026	0	27.8682	AARSD1P1	2.32235	1.83563	1.67095	1.09855	0.271964	NA
ENSG00000157426	168.688	208.316	224.611	183.488	188.029	198.463	153.353	122.697	127.526	189.886	219.924	146.334	2131.31	AASDH	177.61	0.287244	0.177405	1.61914	0.105417	0.999907
ENSG00000149313	557.529	426.682	437.568	435.024	408.759	506.01	433.061	527.317	516.815	591.495	524.433	364.321	5729.01	AASDHPPT	477.418	-0.093143	0.146313	-0.636602	0.524384	0.999907
ENSG00000008311	74.3372	90.453	107.008	0	2.04379	0	220.31	156.415	145.424	0	0	6.05519	802.047	AASS	66.8372	-0.947662	1.8955	-0.499953	0.617108	0.999907
ENSG00000215458	0	1.82733	0	42.5303	44.9634	33.0771	2.1599	5.61972	0	50.3198	20.8977	7.06439	208.46	AATBC	17.3716	0.5054	1.26622	0.399142	0.689788	0.999907
ENSG00000275700	1288.51	1508.46	1522.48	1370.69	1237.52	1172.48	1172.83	1325.32	1275.26	1409.9	1449.9	1355.35	16088.7	AATF	1340.73	0.0193062	0.100958	0.191229	0.848346	0.999907
ENSG00000181409	577.543	832.351	650.525	1766.83	1472.55	1456.1	1167.43	1181.08	1152.21	1467.82	1371.29	1675.27	14771	AATK	1230.92	-0.246724	0.278656	-0.885407	0.375937	0.999907
ENSG00000183044	57.1824	35.633	49.7959	246.676	198.248	197.055	152.273	130.19	130.882	329.452	290.578	255.327	2073.29	ABAT	172.774	-0.71672	0.478188	-1.49883	0.133919	0.999907
ENSG00000165029	6.67128	19.187	20.1303	49.8212	38.8321	40.8186	18.3592	16.8592	11.1865	76.9039	68.664	95.8739	463.307	ABCA1	38.6089	-0.716656	0.601669	-1.19111	0.233609	0.999907
ENSG00000154263	7.62432	0	19.0708	44.9606	10.219	29.5583	0	2.80986	0	29.4323	16.9172	41.3772	201.97	ABCA10	16.8308	0.296521	1.14895	0.25808	0.796345	0.999907
ENSG00000251595	1.90608	0	3.17846	7.29091	6.13138	14.0754	0	0	0	1.89886	16.9172	11.1012	62.4995	ABCA11P	5.20829	0.12664	1.32382	0.0956624	0.923789	NA
ENSG00000144452	0	0	10.5949	448.391	315.766	375.813	2.1599	0	1.11865	395.912	569.214	476.342	2595.31	ABCA12	216.276	-0.328512	1.93331	-0.169922	0.865072	0.999907
ENSG00000179869	155.346	107.813	211.897	75.3394	63.3576	52.7827	70.1968	68.3732	48.1018	44.6232	104.489	72.6623	1074.98	ABCA13	89.5818	0.704939	0.370631	1.90199	0.057172	0.968071
ENSG00000238098	6.67128	0	0	0	0	0	4.31981	5.61972	0	0	1.99026	0	18.6011	ABCA17P	1.55009	-0.836583	2.38042	-0.351444	0.725255	NA
ENSG00000107331	821.521	884.43	715.154	2164.18	2040.73	1970.55	1649.09	1453.63	1181.29	1960.57	1970.36	2186.93	18998.4	ABCA2	1583.2	-0.275085	0.308652	-0.891245	0.372798	0.999907
ENSG00000167972	15.2486	5.482	0	249.106	189.051	211.834	9.71956	20.6056	5.59323	145.263	243.807	209.913	1305.62	ABCA3	108.802	0.0789621	1.24968	0.063186	0.949618	0.999907
ENSG00000198691	0	0	0	0	2.04379	0	0	0	0	0	2.98539	7.06439	12.0936	ABCA4	1.0078	-2.27751	2.90771	-0.783265	0.433471	NA
ENSG00000154265	279.241	221.107	241.563	253.967	220.73	204.093	242.989	236.965	267.356	181.341	189.075	228.079	2766.51	ABCA5	230.542	0.0775562	0.14392	0.538886	0.589966	0.999907
ENSG00000154262	0	0	0	0	0	1.40754	1.07995	0	3.35594	0	1.99026	10.092	17.9257	ABCA6	1.49381	-2.99147	1.9483	-1.53542	0.12468	NA
ENSG00000064687	152.486	145.273	170.577	343.888	272.846	304.732	177.112	141.43	157.729	271.537	263.709	307.806	2709.13	ABCA7	225.76	0.0743837	0.292248	0.254522	0.799092	0.999907
ENSG00000154258	0	0	6.35692	0	0	0.703769	0	0	0	0	6.96591	1.0092	15.0358	ABCA9	1.25298	-0.18411	2.52082	-0.0730357	0.941778	NA
ENSG00000085563	205.857	222.935	167.399	12.1515	43.9415	26.7432	58.3174	101.155	327.763	5.69658	0	12.1104	1184.07	ABCB1	98.6724	0.427658	1.16328	0.36763	0.713149	0.999907
ENSG00000135776	555.623	695.301	554.112	509.148	518.101	604.537	595.053	565.718	600.713	565.861	635.888	451.112	6851.17	ABCB10	570.931	0.0108134	0.122778	0.0880726	0.929819	0.999907
ENSG00000073734	9.53041	9.13667	14.8328	31.5939	82.7736	28.1507	4.31981	9.3662	0	31.3312	33.8344	47.4323	302.302	ABCB11	25.1918	0.476057	0.821383	0.57958	0.562198	0.999907
ENSG00000005471	5.71824	1.82733	2.11897	0	0	1.40754	2.1599	13.1127	0	0	0	0	26.3447	ABCB4	2.19539	-0.464381	1.76666	-0.262858	0.79266	NA
ENSG00000115657	1.90608	0	22.2492	0	0	0	1.07995	0	0	0.94943	0	0	26.1847	ABCB6	2.18206	3.46817	2.35024	1.47567	0.140033	NA
ENSG00000131269	727.17	654.186	692.904	524.945	471.094	449.004	677.13	627.535	777.459	527.883	493.584	514.691	7137.59	ABCB7	594.799	-0.0398982	0.178118	-0.223998	0.822759	0.999907
ENSG00000197150	1554.41	1386.03	1611.48	544.388	520.145	540.494	1302.42	1213.86	929.595	448.131	540.356	512.673	11104	ABCB8	925.332	0.315714	0.387435	0.814883	0.415139	0.999907
ENSG00000150967	321.175	275.014	299.835	200.5	113.43	163.274	230.03	236.965	252.814	129.123	165.192	166.518	2553.87	ABCB9	212.822	0.218269	0.2795	0.780927	0.434845	0.999907
ENSG00000103222	1206.55	1238.93	1057.37	1341.53	1212.99	1271.01	1168.51	1153.92	907.222	1208.62	1200.13	1220.12	14186.9	ABCC1	1182.24	0.0952449	0.103005	0.92466	0.355143	0.999907
ENSG00000124574	530.844	381.913	454.52	420.442	271.824	295.583	408.222	468.31	390.408	327.554	357.252	371.385	4678.26	ABCC10	389.855	0.0187612	0.184554	0.101657	0.919029	0.999907
ENSG00000121270	0	0	5.29743	8.50606	5.10948	7.03769	0	0	0	3.79772	14.9269	11.1012	55.7765	ABCC11	4.64804	-0.205816	1.43907	-0.14302	0.886274	NA
ENSG00000291052	0	0	0	4.86061	0	4.92638	0	1.87324	0	0	2.98539	10.092	24.7376	ABCC13	2.06147	-0.609327	1.99138	-0.305982	0.759618	NA
ENSG00000023839	385.981	366.38	314.668	69.2636	22.4817	16.1867	473.019	503.901	566.035	42.7244	49.7565	25.23	2835.63	ABCC2	236.302	-0.49906	0.952335	-0.524039	0.600252	0.999907
ENSG00000108846	3830.27	4048.46	4217.82	4547.1	4122.33	4278.21	4206.41	4108.01	3360.41	3661	3534.7	4189.18	48103.9	ABCC3	4008.66	0.118962	0.0887696	1.34012	0.180207	0.999907
ENSG00000125257	1222.75	1298.32	1280.92	181.058	117.518	171.72	1047.55	1039.65	1323.36	132.92	207.982	93.8555	8117.6	ABCC4	676.467	0.151979	0.824228	0.18439	0.853708	0.999907
ENSG00000114770	448.882	521.704	562.588	402.215	413.868	449.708	388.783	462.69	435.153	480.412	488.609	534.875	5589.49	ABCC5	465.791	0.00426988	0.127061	0.0336051	0.973192	0.999907
ENSG00000223882	0	0	2.11897	0	0	7.03769	0	0	0	0.94943	0	0	10.1061	ABCC5-AS1	0.842174	2.56822	2.98212	0.861205	0.389125	NA
ENSG00000091262	81.9615	71.266	48.7364	43.7454	57.2262	65.4505	96.1157	121.761	111.865	35.1289	26.8685	73.6715	833.796	ABCC6	69.483	-0.33393	0.376453	-0.887043	0.375056	0.999907
ENSG00000291057	5.71824	10.964	5.29743	9.72121	17.3722	38.7073	17.2792	12.1761	22.3729	32.2806	11.9416	20.184	204.015	ABCC6P1	17.0012	-0.384391	0.545761	-0.704322	0.481232	0.999907
ENSG00000006071	0	7.30934	0	0	1.0219	0	0	3.74648	10.0678	5.69658	3.98052	0	31.8226	ABCC8	2.65189	-1.48287	1.67402	-0.885817	0.375716	NA
ENSG00000069431	8.57736	0	0	3.64545	0	0	0	0	0	0	0	0	12.2228	ABCC9	1.01857	3.44788	3.0308	1.13761	0.255282	NA
ENSG00000101986	233.495	359.985	285.002	534.667	407.737	453.227	240.829	270.683	284.136	346.542	260.724	385.514	4062.54	ABCD1	338.545	0.346028	0.219212	1.57851	0.11445	0.999907
ENSG00000117528	1320.91	1460.95	1338.13	2170.26	1962.04	1969.14	1334.82	1192.32	1177.93	2192.23	1976.33	2157.67	20252.7	ABCD3	1687.73	0.026943	0.221098	0.12186	0.90301	0.999907
ENSG00000119688	313.55	239.381	344.333	572.336	643.795	563.719	281.867	351.232	388.17	487.058	566.229	689.283	5440.95	ABCD4	453.413	-0.0462796	0.292646	-0.158142	0.874345	0.999907
ENSG00000164163	1466.73	1312.03	1391.11	1602.78	1880.29	1707.34	1206.31	1110.83	1200.31	1824.81	2064.89	1713.62	18481	ABCE1	1540.09	0.0373084	0.185025	0.201639	0.840199	0.999907
ENSG00000204574	1665.91	1569.68	1665.51	1717.01	1655.47	1665.12	1629.65	1833.9	1851.36	1933.04	1923.59	2020.42	21130.7	ABCF1	1760.89	-0.171729	0.0721474	-2.38026	0.0173006	0.633974
ENSG00000033050	426.962	295.114	325.262	283.13	340.291	346.958	212.75	243.521	211.424	367.43	360.237	453.13	3866.21	ABCF2	322.184	0.12625	0.221445	0.570117	0.568599	0.999907
ENSG00000161204	1287.56	1284.62	1326.48	906.503	849.196	836.077	1059.43	1141.74	1050.41	1005.45	1086.68	1051.59	12885.7	ABCF3	1073.81	0.0211649	0.152711	0.138594	0.889771	0.999907
ENSG00000160179	38.1216	34.7193	55.0933	59.5424	60.2919	34.4847	10.7995	23.4155	12.3051	46.5221	17.9123	55.5059	448.714	ABCG1	37.3928	0.754265	0.43342	1.74026	0.0818131	0.999907
ENSG00000118777	118.177	65.784	94.2943	6.07576	11.2409	7.74146	103.675	103.028	170.034	5.69658	0.99513	23.2116	709.954	ABCG2	59.1629	-0.422305	0.924674	-0.456706	0.647882	0.999907
ENSG00000138075	21.9199	10.0503	4.23795	17.0121	11.2409	20.4093	11.8795	2.80986	15.661	18.0392	18.9075	9.08279	161.25	ABCG5	13.4375	0.160121	0.530859	0.301627	0.762937	NA
ENSG00000143921	5.71824	8.223	4.23795	2.4303	7.15327	8.44522	7.55966	6.55634	0	13.292	4.97565	25.23	93.8216	ABCG8	7.81847	-0.659833	0.733015	-0.900163	0.368034	NA
ENSG00000143994	3.81216	3.65467	3.17846	0	0	2.11131	0	5.61972	0	0	6.96591	0	25.3422	ABHD1	2.11185	0.0201093	1.65553	0.0121468	0.990309	NA
ENSG00000144827	629.96	522.617	559.409	1828.8	1593.14	1654.56	581.014	533.873	687.967	1776.38	1557.38	1539.03	13464.1	ABHD10	1122.01	0.0240799	0.41683	0.0577691	0.953933	0.999907
ENSG00000106077	1431.47	1723.18	1491.76	1793.56	1572.7	1589.11	1294.86	1477.99	1383.77	1566.56	1298.64	1619.76	18243.4	ABHD11	1520.28	0.15157	0.098814	1.53389	0.125057	0.999907
ENSG00000225969	281.147	365.467	229.909	69.2636	124.671	96.4163	190.071	220.106	253.933	97.7913	77.6201	88.8095	2095.2	ABHD11-AS1	174.6	0.330775	0.438887	0.753667	0.451049	0.999907
ENSG00000100997	2566.54	3240.78	2623.29	2162.97	2233.87	1902.29	2913.71	3029.03	2678.04	2090.65	1967.37	2084	29492.5	ABHD12	2457.71	-0.00322514	0.170448	-0.0189215	0.984904	0.999907
ENSG00000131969	734.794	812.25	823.221	15.797	8.17517	7.03769	772.165	722.134	580.577	2.84829	1.99026	2.0184	4483.01	ABHD12B	373.584	0.206059	1.47383	0.139811	0.888809	0.999907
ENSG00000139826	729.076	822.3	666.417	475.124	529.342	475.044	618.812	560.098	746.137	419.648	437.857	502.581	6982.44	ABHD13	581.87	0.171112	0.200983	0.851377	0.39456	0.999907
ENSG00000248487	10.4834	31.9783	22.2492	27.9485	71.5327	60.5241	24.8389	30.9084	42.5086	49.3704	19.9026	37.3404	429.586	ABHD14A	35.7988	0.137611	0.449358	0.30624	0.759422	0.999907
ENSG00000114786	0	0	0	0	3.06569	2.81507	3.23985	0	0	0	4.97565	0	14.0963	ABHD14A-ACY1	1.17469	-0.461821	2.40597	-0.191948	0.847783	NA
ENSG00000114779	615.664	862.502	700.321	1196.92	1269.2	1262.56	809.964	746.486	757.324	952.279	807.05	943.601	10923.9	ABHD14B	910.322	0.23575	0.203821	1.15665	0.247415	0.999907
ENSG00000168792	461.272	472.366	410.021	243.03	269.781	286.434	396.342	467.373	345.662	212.672	241.817	289.64	4096.41	ABHD15	341.367	0.133974	0.250565	0.534687	0.592866	0.999907
ENSG00000204427	3.81216	23.7553	7.41641	0	16.3503	4.22261	15.1193	12.1761	25.7289	0	7.96104	10.092	126.634	ABHD16A	10.5528	-0.348442	0.89775	-0.388128	0.697921	NA
ENSG00000129968	1349.51	1277.31	1132.59	2062.11	1796.49	1618.67	1115.59	1315.01	1467.66	1809.61	1632.01	1632.88	18209.5	ABHD17A	1517.45	0.0415115	0.179787	0.230892	0.817398	0.999907
ENSG00000198658	0	0	2.11897	4.86061	3.06569	7.03769	2.1599	3.74648	6.71188	4.74715	2.98539	1.0092	38.443	ABHD17AP1	3.20358	-0.30733	0.953581	-0.322291	0.747232	NA
ENSG00000250536	0.953041	0	3.17846	0	0	0	0	0	1.11865	0	3.98052	3.0276	12.2583	ABHD17AP3	1.02152	-0.995116	2.09557	-0.474868	0.634881	NA
ENSG00000263366	3.81216	0	1.05949	2.4303	0	3.51884	0	0	0	0.94943	0	0	11.7702	ABHD17AP5	0.980852	2.80075	1.94204	1.44216	0.149256	NA
ENSG00000226981	0	0	0	6.07576	1.0219	0.703769	3.23985	0	0	0	3.98052	0	15.0218	ABHD17AP6	1.25182	0.085969	2.10968	0.0407498	0.967495	NA
ENSG00000107362	289.724	210.143	241.563	371.836	394.452	420.15	253.789	233.218	168.916	444.333	574.19	594.418	4196.73	ABHD17B	349.728	-0.235105	0.327565	-0.717736	0.47292	0.999907
ENSG00000136379	2876.28	2662.43	3074.63	5697.84	6138.53	5944.03	2698.8	2639.39	2533.73	5009.2	4791.55	5383.07	49449.5	ABHD17C	4120.79	0.195042	0.297411	0.655799	0.511953	0.999907
ENSG00000164074	268.757	222.935	146.209	325.661	302.481	289.953	174.952	209.803	244.984	249.7	263.709	254.318	2953.46	ABHD18	246.122	0.154735	0.204714	0.755858	0.449734	0.999907
ENSG00000140526	5925.05	5319.37	6119.6	8976.32	9244.07	9610.67	5771.26	5674.98	5218.49	8896.16	8968.11	10399.8	90123.9	ABHD2	7510.32	0.00851153	0.231819	0.0367163	0.970711	0.999907
ENSG00000158201	451.741	373.69	407.902	1047.46	1235.47	1205.56	434.14	412.113	336.713	769.988	928.456	788.184	8391.42	ABHD3	699.285	0.363648	0.375868	0.967487	0.3333	0.999907
ENSG00000100439	346.907	349.021	305.132	620.942	545.693	578.498	365.024	408.366	326.645	557.316	431.886	611.574	5447	ABHD4	453.917	0.0236208	0.237322	0.0995305	0.920717	0.999907
ENSG00000011198	267.804	268.618	266.991	479.985	421.021	459.561	304.546	254.761	219.255	394.963	389.096	517.719	4244.32	ABHD5	353.693	0.0564995	0.255776	0.220895	0.825174	0.999907
ENSG00000163686	155.346	175.424	143.031	253.967	298.394	280.1	260.268	189.197	219.255	278.183	270.675	269.456	2793.3	ABHD6	232.775	-0.186491	0.222135	-0.839538	0.401167	0.999907
ENSG00000127220	36.2155	18.2733	15.8923	0	17.3722	5.63015	49.6778	41.2113	17.8983	14.2415	23.8831	13.1196	253.415	ABHD8	21.1179	-0.774776	0.66447	-1.16601	0.243612	0.999907
ENSG00000136754	1730.72	1604.4	1616.78	1749.82	1911.97	1937.48	1592.93	1610.05	1605.26	1891.27	1660.87	1826.65	20738.2	ABI1	1728.18	0.0508205	0.0890875	0.570456	0.568368	0.999907
ENSG00000138443	327.846	410.236	347.512	329.306	329.051	427.188	603.693	650.014	771.866	440.536	419.945	419.827	5477.02	ABI2	456.418	-0.605031	0.187992	-3.21839	0.00128912	0.186066
ENSG00000154175	7.62432	1.82733	3.17846	0	0	0	4.31981	3.74648	4.47459	0	0	6.05519	31.2262	ABI3BP	2.60218	-0.554442	1.43577	-0.386163	0.699376	NA
ENSG00000119328	487.957	475.107	558.35	590.564	689.78	561.607	501.097	380.268	441.865	803.218	882.68	776.074	7148.57	ABITRAM	595.714	-0.170871	0.227816	-0.750039	0.453231	0.999907
ENSG00000097007	1251.34	1064.42	1149.54	1294.14	1221.17	1297.05	868.281	901.965	777.459	1433.64	1840.99	1658.11	14758.1	ABL1	1229.84	-0.039803	0.225921	-0.176181	0.860152	0.999907
ENSG00000143322	281.147	258.568	363.404	349.964	251.386	263.913	255.948	238.838	265.119	298.121	294.558	252.3	3373.27	ABL2	281.106	0.137068	0.140042	0.978758	0.327699	0.999907
ENSG00000099204	5104.49	5175.92	5287.9	6858.31	6796.63	7105.95	7170.88	6178.88	5097.67	6091.55	6093.18	6450.8	73412.2	ABLIM1	6117.68	-0.029624	0.131564	-0.225168	0.821848	0.999907
ENSG00000163995	283.053	242.122	240.504	164.045	155.328	145.68	268.908	341.866	270.712	172.796	181.114	204.867	2671	ABLIM2	222.583	-0.2269	0.24169	-0.938804	0.347831	0.999907
ENSG00000173210	359.296	463.229	426.973	1103.36	1010.66	1023.98	578.854	508.584	465.357	1028.23	949.354	1207	9124.88	ABLIM3	760.407	-0.110849	0.350656	-0.316118	0.751913	0.999907
ENSG00000175164	498.44	405.668	435.449	365.761	446.569	434.929	350.984	350.296	342.306	458.575	478.657	514.691	5082.33	ABO	423.527	0.0519793	0.14784	0.351592	0.725144	0.999907
ENSG00000159842	1950.87	2045.7	2079.77	2836.16	2880.73	2618.02	2426.65	2355.6	1843.53	2755.25	2785.37	2864.11	29441.8	ABR	2453.48	-0.0608761	0.156179	-0.389785	0.696696	0.999907
ENSG00000174429	0	0	0	0	0	3.51884	4.31981	3.74648	0	0	0	5.04599	16.6311	ABRA	1.38593	-1.81962	2.30664	-0.788859	0.430194	NA
ENSG00000146386	998.786	1048.89	1095.51	696.282	788.904	774.849	1325.1	1222.29	1353.56	817.46	751.323	768	11641	ABRACL	970.08	-0.206923	0.207719	-0.996168	0.319169	0.999907
ENSG00000163322	115.318	79.489	88.9969	81.4151	57.2262	91.4899	131.754	80.5493	180.102	100.64	38.8101	72.6623	1118.45	ABRAXAS1	93.2044	-0.231458	0.334696	-0.691548	0.489221	0.999907
ENSG00000165660	404.089	442.215	358.107	550.464	452.7	513.751	561.575	531.063	577.222	555.417	550.307	536.894	6033.8	ABRAXAS2	502.817	-0.283397	0.119481	-2.3719	0.0176971	0.634098
ENSG00000146109	932.074	1081.78	978.966	838.454	1040.29	947.273	733.287	880.422	1015.73	937.088	967.266	1067.73	11420.4	ABT1	951.697	0.0552387	0.116005	0.476176	0.633949	0.999907
ENSG00000114626	420.291	371.862	342.214	1285.63	1058.68	1007.8	448.18	459.88	383.696	927.594	818.992	1075.81	8600.63	ABTB1	716.719	0.12474	0.389937	0.319897	0.749046	0.999907
ENSG00000166016	674.753	817.732	857.125	817.797	648.904	732.623	956.837	1013.42	647.696	882.97	840.885	1057.64	9948.38	ABTB2	829.032	-0.247917	0.141715	-1.7494	0.0802217	0.999907
ENSG00000151136	108.647	125.172	113.365	273.409	202.335	252.653	165.233	140.493	82.7798	285.779	282.617	408.726	2441.21	ABTB3	203.434	-0.34494	0.384503	-0.897106	0.369663	0.999907
ENSG00000060971	791.024	899.962	755.414	1915.08	1735.18	1769.98	693.329	842.958	706.984	1825.75	1717.59	1901.33	15554.6	ACAA1	1296.22	0.0330336	0.351586	0.0939559	0.925144	0.999907
ENSG00000167315	1630.65	1447.25	1518.24	3252.96	3144.37	3167.66	1699.84	1748.67	1914	2900.51	2467.92	2842.91	27735	ACAA2	2311.25	0.0610558	0.26669	0.22894	0.818916	0.999907
ENSG00000233585	0	0	4.23795	0	4.08759	3.51884	4.31981	5.61972	1.11865	7.59544	0	1.0092	31.5072	ACAA2P1	2.6256	-0.725579	1.27689	-0.568241	0.569871	NA
ENSG00000278540	1826.03	1817.28	1803.25	1375.55	1518.54	1452.58	1721.44	1652.2	1445.29	1266.54	1546.43	1255.44	18680.6	ACACA	1556.71	0.14016	0.128465	1.09104	0.275257	0.999907
ENSG00000076555	371.686	385.567	359.166	21.8727	55.1824	28.1507	323.985	352.169	400.475	47.4715	74.6347	69.6347	2490	ACACB	207.5	-0.0539231	0.724469	-0.0744312	0.940667	0.999907
ENSG00000111271	393.606	292.373	316.787	315.939	259.562	295.583	317.506	413.986	210.306	265.841	186.089	232.116	3499.69	ACAD10	291.641	0.204075	0.209184	0.975577	0.329274	0.999907
ENSG00000240303	0	3.65467	0	1.21515	0	0	0	9.3662	0	0	0	0	14.236	ACAD11	1.18633	-0.950856	2.99454	-0.31753	0.750842	NA
ENSG00000151498	379.31	455.92	429.092	414.367	473.138	426.484	466.539	411.176	400.475	436.738	613.995	580.289	5487.52	ACAD8	457.294	-0.174289	0.141498	-1.23174	0.218045	0.999907
ENSG00000177646	569.918	566.473	586.956	695.067	670.364	755.848	709.528	587.26	665.595	574.405	692.61	696.347	7770.37	ACAD9	647.531	-0.0292185	0.115676	-0.25259	0.800585	0.999907
ENSG00000287110	17.1547	8.223	1.05949	12.1515	1.0219	0	9.71956	5.61972	2.23729	1.89886	0	14.1288	73.2148	ACAD9-DT	6.10124	0.231547	1.1011	0.210288	0.833443	NA
ENSG00000115361	0	4.56833	0	0	0	0	0	0	0	0	0	8.07359	12.6419	ACADL	1.05349	-0.813192	3.00474	-0.270636	0.786671	NA
ENSG00000117054	580.402	522.617	517.03	439.885	536.496	517.27	446.02	466.437	586.171	375.974	514.482	398.634	5901.42	ACADM	491.785	0.1609	0.134472	1.19653	0.231489	0.999907
ENSG00000122971	601.369	867.07	713.035	1935.74	1643.21	1666.52	587.494	735.246	768.51	1315.91	1116.54	1518.84	13469.5	ACADS	1122.46	0.297472	0.335718	0.886076	0.375577	0.999907
ENSG00000196177	352.625	466.884	293.478	706.003	810.364	791.74	369.343	339.056	294.204	623.776	700.571	642.86	6390.9	ACADSB	532.575	0.20403	0.317026	0.643576	0.519851	0.999907
ENSG00000072778	3036.39	3298.34	3070.39	4115.72	4004.81	4043.86	3292.77	3343.73	3203.8	4046.47	3634.21	3770.37	42860.9	ACADVL	3571.74	0.0186517	0.120065	0.155347	0.876548	0.999907
ENSG00000072818	10.4834	12.7913	12.7138	4.86061	14.3065	21.8168	48.5978	22.4789	43.6272	24.6852	0.99513	16.1472	233.504	ACAP1	19.4587	-1.01066	0.624256	-1.61898	0.105451	0.999907
ENSG00000114331	1550.6	1486.54	1528.84	1254.04	1203.79	1225.97	1348.86	1352.48	1059.36	1068.11	1145.39	1071.77	15295.7	ACAP2	1274.64	0.227464	0.120319	1.8905	0.0586905	0.972559
ENSG00000229325	4.7652	11.8777	7.41641	0	1.0219	3.51884	10.7995	2.80986	2.23729	0	3.98052	4.0368	52.464	ACAP2-IT1	4.372	0.277217	0.964089	0.287543	0.773696	NA
ENSG00000131584	740.512	699.869	654.763	1043.82	860.437	798.778	735.447	773.648	667.832	940.886	870.739	762.954	9549.68	ACAP3	795.807	0.0130456	0.143389	0.0909807	0.927508	0.999907
ENSG00000075239	325.94	273.186	295.597	580.842	757.225	668.58	315.346	286.606	393.764	563.962	716.494	503.59	5681.13	ACAT1	473.428	0.0617582	0.319734	0.193155	0.846838	0.999907
ENSG00000120437	1332.35	1438.11	1525.66	1111.86	1137.37	1070.43	1996.83	1950.04	1900.58	943.734	1028.96	1074.8	16510.7	ACAT2	1375.89	-0.223907	0.229714	-0.974721	0.329699	0.999907
ENSG00000182827	809.131	844.228	962.014	1165.33	1283.5	1180.22	958.997	817.669	884.849	1277.93	1192.17	1050.58	12426.6	ACBD3	1035.55	0.0142497	0.167273	0.0851887	0.932111	0.999907
ENSG00000234478	0	0	5.29743	4.86061	2.04379	0	11.8795	1.87324	3.35594	6.64601	12.9367	0	48.8932	ACBD3-AS1	4.07443	-1.63013	1.24018	-1.31443	0.188701	NA
ENSG00000181513	157.252	165.374	133.495	234.524	204.379	191.425	191.151	242.584	310.984	164.251	147.279	158.444	2301.14	ACBD4	191.762	-0.160911	0.228127	-0.705358	0.480588	0.999907
ENSG00000107897	901.576	864.329	845.471	1634.38	1910.95	2059.93	807.804	807.366	771.866	1625.42	1553.4	1837.75	15620.2	ACBD5	1301.69	0.150324	0.321966	0.466894	0.640576	0.999907
ENSG00000230124	602.322	584.747	675.953	524.945	508.904	627.058	565.895	595.69	663.357	640.866	598.073	614.602	7202.41	ACBD6	600.201	-0.0607733	0.100067	-0.607327	0.543634	0.999907
ENSG00000176244	25.7321	15.5323	38.1415	10.9364	26.5693	23.9281	19.4391	21.5422	34.678	23.7358	25.8734	39.3588	305.467	ACBD7	25.4556	-0.220761	0.355292	-0.62135	0.534369	0.999907
ENSG00000110455	113.412	96.8487	107.008	68.0485	67.4452	64.043	133.914	118.014	105.153	58.8647	48.7614	56.5151	1038.03	ACCS	86.5023	-0.0114256	0.310953	-0.0367439	0.970689	0.999907
ENSG00000102977	430.774	406.582	407.902	398.57	400.583	414.52	369.343	429.908	420.611	580.102	584.141	524.783	5367.82	ACD	447.318	-0.242869	0.138091	-1.75876	0.0786185	0.999907
ENSG00000159640	116.271	190.956	99.5918	510.364	567.152	553.162	205.191	235.091	155.492	378.823	497.565	408.726	3918.38	ACE	326.532	0.115267	0.461303	0.249872	0.802686	0.999907
ENSG00000130234	14.2956	45.6833	24.3682	24.303	37.8102	12.6678	20.5191	9.3662	7.83052	38.9266	34.8295	32.2944	302.895	ACE2	25.2412	0.141444	0.495932	0.285209	0.775484	0.999907
ENSG00000177076	54.3233	60.302	102.77	185.918	180.876	179.461	60.4773	56.1972	41.3899	238.307	280.627	394.597	1835.25	ACER2	152.937	-0.489308	0.553121	-0.88463	0.376356	0.999907
ENSG00000078124	699.532	570.128	772.366	771.621	706.13	885.341	685.769	680.922	710.34	726.314	707.537	893.141	8809.14	ACER3	734.095	0.000709159	0.128661	0.00551182	0.995602	0.999907
ENSG00000087085	7.62432	4.56833	4.23795	34.0242	60.2919	43.6337	1.07995	1.87324	1.11865	37.0278	23.8831	44.4047	263.768	ACHE	21.9807	0.49572	0.944046	0.525102	0.599512	0.999907
ENSG00000100813	1806.96	1807.23	1829.73	1967.33	2080.58	2175.35	1976.31	2025.91	1743.97	2327.05	2358.46	1986.1	24085	ACIN1	2007.08	-0.0899609	0.104178	-0.863527	0.387848	0.999907
ENSG00000144648	6.67128	5.482	0	8.50606	3.06569	18.298	6.47971	0	7.83052	6.64601	3.98052	13.1196	80.0794	ACKR2	6.67328	0.161684	0.881511	0.183417	0.854471	NA
ENSG00000144476	0	0.913667	0	4.86061	11.2409	2.81507	0	0.93662	0	2.84829	5.97078	1.0092	30.5951	ACKR3	2.54959	0.864563	1.37248	0.629928	0.528742	NA
ENSG00000129048	6.67128	0	0	43.7454	10.219	30.9658	2.1599	17.7958	5.59323	17.0897	9.9513	52.4783	196.67	ACKR4	16.3892	-0.200403	1.03817	-0.193034	0.846932	0.999907
ENSG00000131473	3212.7	3409.8	3513.26	2568.83	2728.46	2611.69	3815.47	3913.2	3048.31	2646.06	3421.26	2915.58	37804.6	ACLY	3150.38	-0.130996	0.140537	-0.93211	0.35128	0.999907
ENSG00000153086	3.81216	8.223	8.4759	6.07576	4.08759	0.703769	0	3.74648	0	0	0	2.0184	37.143	ACMSD	3.09525	2.40278	1.15567	2.07912	0.0376061	NA
ENSG00000122729	570.871	604.847	543.517	1685.41	1619.71	1520.14	572.374	475.803	492.204	1627.32	1752.42	1646	13110.6	ACO1	1092.55	-0.0048672	0.435673	-0.0111717	0.991086	0.999907
ENSG00000100412	1208.46	1370.5	1213.11	1412.01	1370.36	1268.9	1144.75	1158.6	1203.66	1125.08	1280.73	1319.02	15075.2	ACO2	1256.26	0.116729	0.0816739	1.42921	0.152944	0.999907
ENSG00000184227	79.1024	89.5394	67.8072	38.8848	33.7226	63.3392	56.1575	76.8028	111.865	55.067	48.7614	26.2392	747.288	ACOT1	62.274	-0.00536603	0.365108	-0.0146971	0.988274	0.999907
ENSG00000162390	345.001	338.97	380.356	556.539	477.226	523.604	385.543	517.951	454.17	467.12	364.218	509.645	5320.34	ACOT11	443.362	-0.0422662	0.172368	-0.245209	0.806294	0.999907
ENSG00000112304	196.326	312.474	239.444	444.745	459.853	650.986	298.067	280.986	324.407	363.632	296.549	294.686	4162.16	ACOT13	346.846	0.310944	0.268915	1.15629	0.247561	0.999907
ENSG00000119673	401.23	420.287	348.571	475.124	396.496	486.304	276.468	317.514	252.814	524.086	440.843	442.029	4781.77	ACOT2	398.48	0.165193	0.201005	0.821835	0.411171	0.999907
ENSG00000177465	0	0	2.11897	0	0	0	0	2.80986	0	0	0	9.08279	14.0116	ACOT4	1.16764	-2.5212	2.84933	-0.884838	0.376244	NA
ENSG00000097021	1822.21	1756.07	1661.28	1432.66	1252.84	1292.12	1744.12	1720.57	1811.09	1577	1453.88	1619.76	19143.6	ACOT7	1595.3	-0.106936	0.125742	-0.850437	0.395082	0.999907
ENSG00000101473	427.915	540.891	469.353	364.545	344.379	340.624	490.298	524.507	628.679	289.576	366.208	301.75	5088.73	ACOT8	424.06	-0.0637967	0.225532	-0.282873	0.777274	0.999907
ENSG00000123130	1646.85	1614.45	1735.44	1148.32	925.838	843.819	1527.05	1501.4	1443.05	967.47	911.539	1135.35	15400.6	ACOT9	1283.38	0.080314	0.229344	0.35019	0.726196	0.999907
ENSG00000161533	1017.85	942.904	1061.61	1323.3	1375.47	1328.72	944.957	957.225	894.917	1289.33	1023.99	1426	13586.3	ACOX1	1132.19	0.108871	0.163951	0.664047	0.506661	0.999907
ENSG00000168306	28.5912	13.705	16.9518	44.9606	47.0072	31.6696	34.5584	56.1972	76.068	37.0278	34.8295	44.4047	465.971	ACOX2	38.8309	-0.633769	0.369203	-1.71659	0.0860545	0.999907
ENSG00000087008	202.045	160.805	210.838	618.512	484.379	434.225	157.673	207.93	213.661	400.66	351.281	410.744	3852.75	ACOX3	321.063	0.276316	0.370681	0.745429	0.456013	0.999907
ENSG00000153093	19.0608	44.7697	29.6656	78.9848	94.0145	79.5259	22.679	37.4648	5.59323	80.7016	94.5373	41.3772	628.374	ACOXL	52.3645	0.291448	0.568715	0.512468	0.608324	0.999907
ENSG00000204581	1.90608	9.13667	6.35692	9.72121	1.0219	0	0	2.80986	5.59323	4.74715	12.9367	14.1288	68.3585	ACOXL-AS1	5.69654	-0.533226	0.99447	-0.536191	0.591826	NA
ENSG00000143727	3106.91	3337.63	2977.16	2618.65	2678.39	2839.71	2634	2570.08	2899.53	2784.68	2717.7	2699.61	33864	ACP1	2822	0.107107	0.0832258	1.28695	0.198113	0.999907
ENSG00000134575	650.927	524.445	582.718	472.694	443.503	434.929	507.577	502.965	519.052	412.053	324.412	460.195	5835.47	ACP2	486.289	0.189733	0.160792	1.17999	0.238005	0.999907
ENSG00000014257	110.553	103.244	110.187	70.4788	77.6641	50.6713	155.513	103.028	145.424	110.134	54.7321	53.4875	1145.12	ACP3	95.4264	-0.251413	0.326293	-0.770513	0.440995	0.999907
ENSG00000142513	9.53041	0.913667	20.1303	0	1.0219	0	1.07995	4.6831	3.35594	0	3.98052	0	44.6957	ACP4	3.72464	1.2653	1.42586	0.887391	0.374868	NA
ENSG00000102575	6.67128	4.56833	3.17846	0	0	0	10.7995	6.55634	1.11865	0	1.99026	3.0276	37.9104	ACP5	3.1592	-0.700168	1.29507	-0.54064	0.588756	NA
ENSG00000162836	416.479	395.618	423.795	622.157	678.539	570.053	522.696	486.106	523.526	670.298	624.942	582.308	6516.52	ACP6	543.043	-0.134931	0.17301	-0.779902	0.435448	0.999907
ENSG00000111644	40.0277	52.079	51.9149	27.9485	42.9196	35.8922	59.3973	44.9577	46.9831	18.0392	20.8977	17.1564	458.213	ACRBP	38.1845	0.278146	0.373866	0.743973	0.456893	0.999907
ENSG00000134940	7.62432	9.13667	10.5949	10.9364	1.0219	3.51884	9.71956	22.4789	30.2035	7.59544	4.97565	5.04599	122.852	ACRV1	10.2377	-0.911278	0.665075	-1.37019	0.170628	NA
ENSG00000103740	1.90608	6.39567	11.6544	1.21515	5.10948	0	1.07995	12.1761	2.23729	1.89886	5.97078	0	49.6437	ACSBG1	4.13697	0.153569	1.08579	0.141435	0.887526	NA
ENSG00000167107	182.031	240.294	187.529	732.736	781.751	763.589	336.945	401.81	243.865	699.73	537.37	756.899	5864.55	ACSF2	488.712	-0.0437777	0.432266	-0.101275	0.919332	0.999907
ENSG00000176715	370.733	556.423	433.33	507.933	467.007	471.525	435.22	565.718	431.797	508.895	445.818	440.011	5634.41	ACSF3	469.534	-0.0112834	0.130785	-0.0862744	0.931248	0.999907
ENSG00000151726	1570.61	1758.81	1703.65	850.606	990.217	1035.95	1779.76	1598.81	1359.16	953.228	930.446	937.546	15468.8	ACSL1	1289.07	0.0656194	0.250688	0.261757	0.793509	0.999907
ENSG00000123983	2459.8	2431.27	2402.92	1669.62	1719.85	1696.79	2576.76	2427.72	2433.06	1595.99	1758.39	1454.26	24626.4	ACSL3	2052.2	0.0158093	0.194622	0.0812307	0.935258	0.999907
ENSG00000068366	1102.67	1041.58	1183.45	690.206	825.692	761.478	1325.1	1080.86	1189.12	644.663	686.64	501.572	11033	ACSL4	919.419	0.0465458	0.257434	0.180807	0.856519	0.999907
ENSG00000197142	3673.97	3879.43	3801.44	1325.73	1482.77	1608.82	3812.23	3237.89	3417.46	1921.65	1717.59	1848.85	31727.8	ACSL5	2643.99	-0.0166333	0.33811	-0.049195	0.960764	0.999907
ENSG00000164398	0	2.741	0	0	0	0	6.47971	29.9718	36.9153	0	0	0	76.1079	ACSL6	6.34232	-4.65436	2.0558	-2.26401	0.0235733	NA
ENSG00000166743	1.90608	10.0503	15.8923	13.3667	3.06569	1.40754	9.71956	14.0493	3.35594	6.64601	0	3.0276	82.487	ACSM1	6.87392	0.294808	0.864774	0.340907	0.733173	NA
ENSG00000005187	88.6328	79.489	66.7477	484.845	522.189	496.861	113.395	84.2958	162.204	632.321	517.468	545.977	3794.42	ACSM3	316.202	-0.241672	0.622812	-0.388033	0.697992	0.999907
ENSG00000154930	1653.53	2282.34	1802.19	956.324	969.78	1027.5	2125.34	2230.09	2125.43	1116.53	1173.26	1044.52	18506.8	ACSS1	1542.24	-0.175274	0.293476	-0.597235	0.550351	0.999907
ENSG00000131069	2310.17	2716.33	2369.01	2303.93	2455.62	2220.39	3526.04	3617.22	2892.82	1852.34	1903.68	1881.15	30048.7	ACSS2	2504.06	-0.124657	0.201912	-0.617383	0.536982	0.999907
ENSG00000107796	1.90608	3.65467	10.5949	13.3667	7.15327	11.9641	9.71956	2.80986	20.1356	14.2415	4.97565	6.05519	106.577	ACTA2	8.88141	-0.250128	0.639025	-0.391421	0.695486	NA
ENSG00000180139	9.53041	2.741	0	0	3.06569	5.63015	2.1599	1.87324	14.5424	4.74715	0.99513	9.08279	54.3679	ACTA2-AS1	4.53066	-0.641844	0.995312	-0.644867	0.519013	NA
ENSG00000075624	68594.1	62701.3	66024	143192	123083	122029	72901	73592.1	64600.7	124058	114743	126996	1.16252e+06	ACTB	96876.3	0.0216744	0.272131	0.0796469	0.936518	0.999907
ENSG00000169067	18.1078	27.41	26.4872	37.6697	3.06569	4.92638	11.8795	12.1761	15.661	19.938	11.9416	38.3496	227.612	ACTBL2	18.9677	0.0879492	0.595287	0.147742	0.882546	0.999907
ENSG00000229145	19.0608	2.741	21.1897	4.86061	0	0	23.7589	27.162	21.2543	1.89886	6.96591	0	128.892	ACTBP1	10.741	-0.763385	1.18301	-0.64529	0.518739	NA
ENSG00000188460	0	0	1.05949	3.64545	5.10948	2.81507	0	1.87324	0	1.89886	0	10.092	26.4936	ACTBP11	2.2078	-0.145213	1.52091	-0.0954778	0.923935	NA
ENSG00000213763	9.53041	3.65467	12.7138	24.303	20.4379	34.4847	16.1993	10.3028	7.83052	12.3426	26.8685	16.1472	194.815	ACTBP2	16.2346	0.232841	0.535472	0.434834	0.663683	0.999907
ENSG00000185607	2.85912	1.82733	6.35692	0	0	0.703769	3.23985	20.6056	2.23729	0	0.99513	0	38.8251	ACTBP7	3.23542	-1.21326	1.42571	-0.850983	0.394779	NA
ENSG00000220267	24.7791	0	7.41641	0	0	0	4.31981	2.80986	0	0	0	0	39.3251	ACTBP8	3.27709	2.17626	2.27666	0.955903	0.339121	NA
ENSG00000184009	107133	101983	104110	107781	96523.2	96886.4	119023	121636	114176	84175.6	78158.5	86462.1	1.21805e+06	ACTG1	101504	0.0255538	0.136617	0.187048	0.851623	0.999907
ENSG00000178631	11.4365	0	6.35692	2.4303	0	5.63015	1.07995	1.87324	2.23729	2.84829	2.98539	0	36.878	ACTG1P1	3.07317	1.23214	1.1217	1.09846	0.272006	NA
ENSG00000231340	3.81216	0	0	7.29091	3.06569	3.51884	2.1599	4.6831	7.83052	0	0.99513	5.04599	38.4023	ACTG1P10	3.20019	-0.233733	1.09173	-0.214094	0.830474	NA
ENSG00000230581	0.953041	0	0	0	4.08759	2.81507	0	5.61972	1.11865	2.84829	3.98052	8.07359	29.4965	ACTG1P14	2.45804	-1.43305	1.24182	-1.15399	0.248504	NA
ENSG00000259904	8.57736	0	4.23795	0	0	0	3.23985	2.80986	0	0	0	0	18.865	ACTG1P15	1.57209	1.08165	2.37045	0.456305	0.64817	NA
ENSG00000241547	15.2486	3.65467	0	3.64545	1.0219	8.44522	9.71956	10.3028	0	2.84829	7.96104	2.0184	64.866	ACTG1P20	5.4055	-0.0280504	0.988496	-0.0283768	0.977362	NA
ENSG00000226359	0	0	0	0	0	0	2.1599	4.6831	5.59323	0	0	0	12.4362	ACTG1P24	1.03635	-3.54401	2.74497	-1.29109	0.196671	NA
ENSG00000234996	9.53041	2.741	11.6544	7.29091	13.2847	9.85276	29.1587	8.42958	14.5424	1.89886	7.96104	19.1748	135.519	ACTG1P25	11.2933	-0.573353	0.611389	-0.937787	0.348354	NA
ENSG00000215388	3.81216	3.65467	12.7138	2.4303	3.06569	6.33392	3.23985	18.7324	7.83052	2.84829	0	6.05519	70.7168	ACTG1P3	5.89307	-0.275401	0.825389	-0.333661	0.738635	NA
ENSG00000163017	51.4642	82.23	36.0226	37.6697	9.19707	26.7432	34.5584	37.4648	2.23729	56.9658	68.664	39.3588	482.576	ACTG2	40.2146	0.0231384	0.596602	0.0387837	0.969063	0.999907
ENSG00000288649	260.18	230.244	215.076	47.3909	45.9853	38.0035	156.593	191.07	222.611	62.6624	43.7857	27.2484	1540.85	ACTL10	128.404	0.249958	0.605899	0.412541	0.679943	0.999907
ENSG00000234667	3.81216	5.482	0	31.5939	35.7664	28.8545	4.31981	0	0	58.8647	40.8003	75.6899	285.184	ACTL11P	23.7653	-0.76887	1.21497	-0.632832	0.526843	0.999907
ENSG00000136518	1544.88	1622.67	1380.51	859.112	894.159	990.906	1277.58	1200.75	1445.29	969.368	1015.03	948.647	14148.9	ACTL6A	1179.08	0.0891672	0.203587	0.43798	0.6614	0.999907
ENSG00000117148	2.85912	1.82733	0	0	3.06569	1.40754	0	0	0	7.59544	0	0	16.7551	ACTL8	1.39626	0.26539	2.02568	0.131013	0.895765	NA
ENSG00000072110	3626.32	3546.85	3787.67	4296.78	3366.13	3705.34	4027.14	3842.95	3418.58	3833.8	3790.45	3354.58	44596.6	ACTN1	3716.38	0.00371477	0.0874819	0.0424633	0.966129	0.999907
ENSG00000259062	6.67128	7.30934	2.11897	3.64545	1.0219	5.63015	5.39976	4.6831	2.23729	0	0	0	38.7172	ACTN1-DT	3.22644	1.11549	1.05724	1.05509	0.291383	NA
ENSG00000077522	0	0	0	1.21515	1.0219	0	4.31981	3.74648	3.35594	2.84829	0	12.1104	28.6179	ACTN2	2.38483	-3.66855	1.36933	-2.67908	0.00738241	NA
ENSG00000248746	0	0.913667	7.41641	3.64545	0	0	0	0	0	7.59544	7.96104	4.0368	31.5688	ACTN3	2.63073	-0.733729	1.72661	-0.424955	0.67087	NA
ENSG00000130402	13916.3	13716	14460.9	20150.9	18993	18984.9	13212.1	13901.3	11117.1	17303.4	17822.8	19297.9	192876	ACTN4	16073	0.113241	0.173379	0.65314	0.513666	0.999907
ENSG00000131966	890.14	785.754	717.273	1368.26	1183.36	1292.82	700.888	704.338	802.069	1057.67	1169.28	1222.14	11894	ACTR10	991.165	0.140993	0.222944	0.632417	0.527114	0.999907
ENSG00000138107	1273.26	1385.12	1297.87	1392.56	1350.95	1406.13	1522.73	1669.99	1429.63	1396.61	1601.16	1884.17	17610.2	ACTR1A	1467.52	-0.229628	0.0943279	-2.43436	0.014918	0.593163
ENSG00000115073	1023.57	1150.31	1070.08	1267.4	1242.63	1320.27	1497.89	1652.2	1456.48	1109.88	1014.04	1136.36	14941.1	ACTR1B	1245.09	-0.153016	0.148434	-1.03087	0.3026	0.999907
ENSG00000138071	6112.8	6410.29	6485.12	5797.49	6268.31	6103.08	6151.4	5362.15	5598.82	5491.51	5545.86	5518.3	70845.1	ACTR2	5903.76	0.14319	0.0602303	2.37737	0.0174365	0.633974
ENSG00000115091	5476.17	4785.79	4920.26	4564.11	4572.99	4525.94	5282.04	4917.25	5241.98	4393.01	4356.68	4398.09	57434.3	ACTR3	4786.19	0.0129608	0.091239	0.142053	0.887038	0.999907
ENSG00000228857	5.71824	3.65467	5.29743	1.21515	4.08759	8.44522	9.71956	11.2394	17.8983	0.94943	7.96104	5.04599	81.2321	ACTR3-AS1	6.76934	-0.860469	0.678217	-1.26872	0.20454	NA
ENSG00000133627	276.382	250.345	235.206	223.588	251.386	228.021	185.752	172.338	142.068	205.077	204.002	284.594	2658.76	ACTR3B	221.563	0.294617	0.170934	1.72357	0.0847856	0.999907
ENSG00000106526	120.083	188.215	161.042	38.8848	40.8759	65.4505	139.314	159.225	90.6104	38.9266	71.6494	43.3956	1157.67	ACTR3C	96.4727	0.179027	0.477446	0.374968	0.707685	0.999907
ENSG00000101442	590.885	727.279	710.916	305.003	338.248	330.771	619.892	781.141	689.086	344.643	305.505	295.695	6039.06	ACTR5	503.255	-0.0155394	0.33126	-0.0469101	0.962585	0.999907
ENSG00000075089	432.68	477.848	411.081	520.085	571.24	565.126	362.864	362.472	397.119	544.024	510.502	540.931	5695.97	ACTR6	474.664	0.131875	0.161329	0.817432	0.413681	0.999907
ENSG00000113812	323.081	334.402	352.809	397.354	502.773	489.119	409.302	339.993	369.153	444.333	558.268	484.415	5005	ACTR8	417.084	-0.118282	0.175965	-0.672189	0.501463	0.999907
ENSG00000184378	19.0608	32.892	19.0708	47.3909	36.7883	36.596	23.7589	24.3521	36.9153	29.4323	20.8977	29.2668	356.422	ACTRT3	29.7018	0.219884	0.313461	0.70147	0.48301	0.999907
ENSG00000115170	493.675	480.589	454.52	335.382	316.788	301.213	421.181	516.077	494.442	304.767	320.432	369.367	4808.43	ACVR1	400.703	-0.0263527	0.200003	-0.131761	0.895173	0.999907
ENSG00000135503	1132.21	1204.21	1163.32	775.267	833.867	735.438	1010.83	1052.76	1075.02	728.213	662.756	826.534	11200.4	ACVR1B	933.369	0.125973	0.189651	0.664238	0.506538	0.999907
ENSG00000123612	9.53041	10.964	14.8328	15.797	48.0291	32.3734	5.39976	12.1761	32.4407	20.8875	7.96104	26.2392	236.631	ACVR1C	19.7192	0.328449	0.563142	0.583243	0.55973	0.999907
ENSG00000121989	238.26	238.467	216.135	322.015	281.021	351.884	170.632	186.387	230.441	282.93	345.31	380.468	3243.95	ACVR2A	270.329	0.0460842	0.233463	0.197394	0.843519	0.999907
ENSG00000114739	174.406	149.841	226.73	122.73	102.19	120.344	186.832	144.239	186.814	122.477	94.5373	84.7727	1715.91	ACVR2B	142.993	0.129481	0.272508	0.475144	0.634684	0.999907
ENSG00000229589	18.1078	25.5827	18.0113	12.1515	10.219	13.3716	4.31981	8.42958	13.4238	18.9886	13.9318	28.2576	184.795	ACVR2B-AS1	15.3996	0.15801	0.470686	0.335702	0.737096	NA
ENSG00000139567	19.0608	10.0503	16.9518	0	2.04379	0	9.71956	43.0845	29.0848	0	2.98539	3.0276	136.009	ACVRL1	11.334	-0.870268	1.21198	-0.718052	0.472725	NA
ENSG00000243989	0.953041	1.82733	4.23795	1.21515	4.08759	5.63015	5.39976	5.61972	5.59323	8.54487	0	0	43.1088	ACY1	3.5924	-0.470547	0.96391	-0.488165	0.625433	NA
ENSG00000132744	111.506	87.712	127.138	43.7454	62.3357	52.7827	142.554	151.732	159.966	76.9039	90.5568	126.15	1233.08	ACY3	102.757	-0.623658	0.309334	-2.01613	0.0437865	0.909164
ENSG00000119640	109.6	105.072	94.2943	115.439	152.263	106.973	110.155	96.4718	153.255	160.454	170.167	115.049	1489.19	ACYP1	124.099	-0.237472	0.201654	-1.17762	0.238947	0.999907
ENSG00000170634	68.6189	77.6617	91.1159	54.6818	100.146	71.7844	32.3985	73.9929	64.8815	68.359	74.6347	49.4507	827.726	ACYP2	68.9772	0.349703	0.251521	1.39035	0.164421	0.999907
ENSG00000196839	66.7128	60.302	95.3538	222.373	240.146	229.429	97.1956	98.345	149.899	251.599	227.885	229.088	1968.33	ADA	164.027	-0.205485	0.413055	-0.497476	0.618854	0.999907
ENSG00000093072	0	0	0	7.29091	16.3503	38.7073	0	2.80986	5.59323	3.79772	13.9318	9.08279	97.5639	ADA2	8.13033	0.830874	1.32569	0.626749	0.530824	NA
ENSG00000168803	210.622	213.798	199.184	89.9212	64.3795	59.1166	150.113	190.134	171.153	51.2692	70.6542	41.3772	1511.72	ADAL	125.977	0.311262	0.468218	0.664781	0.506191	0.999907
ENSG00000137845	2631.34	2129.76	2354.18	4496.06	4387	4777.89	2533.57	2221.66	2326.78	4630.37	4436.29	4734.15	41659.1	ADAM10	3471.59	-0.00740319	0.288013	-0.0257043	0.979493	0.999907
ENSG00000073670	9.53041	4.56833	0	9.72121	0	7.74146	7.55966	8.42958	0	6.64601	8.95617	9.08279	72.2356	ADAM11	6.01963	-0.366663	0.950946	-0.385577	0.69981	NA
ENSG00000143537	3453.82	3788.98	3534.45	5392.84	4056.93	4571.68	3010.9	3118.01	2732.85	4590.5	4877.13	5413.34	48541.4	ADAM15	4045.12	0.0626915	0.204812	0.306093	0.759533	0.999907
ENSG00000151694	674.753	476.934	656.882	437.454	393.43	384.258	537.816	577.894	465.357	424.395	429.896	436.983	5896.05	ADAM17	491.338	0.0736405	0.183912	0.400411	0.688854	0.999907
ENSG00000135074	129.614	83.1437	162.101	1398.64	1014.74	1296.34	65.877	62.7535	61.5255	858.285	992.144	1079.84	7205.01	ADAM19	600.418	0.388385	0.942901	0.411904	0.68041	0.999907
ENSG00000226469	0.953041	1.82733	4.23795	0	1.0219	0	1.07995	0	5.59323	0	3.98052	0	18.6939	ADAM1B	1.55783	-0.403927	1.57501	-0.25646	0.797596	NA
ENSG00000249162	21.9199	12.7913	6.35692	0	0	0	2.1599	0	0	0	0	0	43.2281	ADAM20P3	3.60234	4.23841	2.06847	2.04906	0.0404566	NA
ENSG00000139985	5.71824	8.223	0	0	2.04379	0	0	1.87324	0	0	1.99026	1.0092	20.8577	ADAM21	1.73814	1.70429	1.72197	0.989733	0.322305	NA
ENSG00000008277	47.652	20.1007	21.1897	91.1364	98.102	87.9711	51.8377	28.0986	104.034	69.3084	124.391	60.5519	804.374	ADAM22	67.0312	-0.258753	0.474185	-0.545679	0.585286	0.999907
ENSG00000114948	1.90608	0	1.05949	0	0	4.92638	0	0.93662	0	4.74715	0	0	13.5757	ADAM23	1.13131	0.487158	2.0938	0.232667	0.81602	NA
ENSG00000042980	9.53041	0.913667	4.23795	0	3.06569	0	1.07995	0	0	13.292	0	0	32.1197	ADAM28	2.67664	0.296215	1.81774	0.162958	0.870552	NA
ENSG00000197140	20.9669	22.8417	25.4277	31.5939	13.2847	11.9641	15.1193	6.55634	16.7797	34.1795	48.7614	36.3312	283.806	ADAM32	23.6505	-0.33224	0.482846	-0.688087	0.491398	0.999907
ENSG00000151651	43.8399	20.1007	28.6061	430.164	172.7	288.545	32.3985	44.9577	81.6612	294.323	190.07	242.208	1869.57	ADAM8	155.798	0.151279	0.712823	0.212225	0.831931	0.999907
ENSG00000168615	5476.17	5443.63	5741.36	9197.48	8420.43	9018.09	5423.52	4418.97	4100.96	10364.9	10558.3	10201	88364.8	ADAM9	7363.74	-0.0578414	0.287354	-0.201289	0.840472	0.999907
ENSG00000151388	0	0	0	9.72121	0	0	0	3.74648	0	0	0	0	13.4677	ADAMTS12	1.12231	1.34551	3.01583	0.44615	0.655489	NA
ENSG00000160323	34.3095	20.1007	30.7251	58.3273	24.5255	20.4093	23.7589	51.5141	53.695	68.359	29.8539	38.3496	453.928	ADAMTS13	37.8273	-0.508323	0.369059	-1.37735	0.168405	0.999907
ENSG00000138316	118.177	84.0574	166.339	6.07576	2.04379	7.03769	109.075	88.0422	43.6272	0	0	0	624.476	ADAMTS14	52.0396	0.672711	1.60365	0.419486	0.674861	0.999907
ENSG00000166106	2.85912	24.669	13.7733	250.321	301.459	308.954	6.47971	10.3028	16.7797	167.1	243.807	140.279	1486.78	ADAMTS15	123.899	0.625232	1.0959	0.570518	0.568326	0.999907
ENSG00000145536	0.953041	3.65467	3.17846	6.07576	0	0	5.39976	0	0	0	0	0	19.2617	ADAMTS16	1.60514	1.36533	2.01095	0.678949	0.49717	NA
ENSG00000140470	0	5.482	3.17846	30.3788	12.2628	26.0394	0	0	5.59323	31.3312	38.8101	9.08279	162.159	ADAMTS17	13.5132	-0.134818	1.17438	-0.1148	0.908604	NA
ENSG00000087116	10.4834	10.0503	6.35692	7.29091	11.2409	13.3716	10.7995	14.0493	0	3.79772	16.9172	14.1288	118.487	ADAMTS2	9.87388	-0.0181358	0.622235	-0.0291462	0.976748	NA
ENSG00000049192	20.0139	16.446	22.2492	12.1515	6.13138	10.5565	42.1181	55.2606	98.4409	36.0784	10.9464	9.08279	339.476	ADAMTS6	28.2896	-1.52437	0.572125	-2.6644	0.00771262	0.437825
ENSG00000261143	0	0	0	0	2.04379	0	0	0	11.1865	1.89886	0	0	15.1291	ADAMTS7P3	1.26076	-2.65277	2.8478	-0.931514	0.351588	NA
ENSG00000163638	6.67128	0	0	123.945	156.35	94.305	0	11.2394	1.11865	120.578	51.7468	76.6991	642.653	ADAMTS9	53.5545	0.544164	1.61318	0.337324	0.735873	0.999907
ENSG00000241158	0	0	0	2.4303	2.04379	2.11131	0	0	0	4.74715	0	0	11.3326	ADAMTS9-AS1	0.944379	0.457408	2.46964	0.185212	0.853062	NA
ENSG00000178031	0	0.913667	3.17846	4.86061	6.13138	3.51884	2.1599	0	0	0.94943	2.98539	8.07359	32.7713	ADAMTSL1	2.73094	0.383856	1.15249	0.333067	0.739084	NA
ENSG00000197859	60.9946	41.115	38.1415	29.1636	21.4598	21.8168	32.3985	45.8944	45.8645	22.7863	19.9026	26.2392	405.777	ADAMTSL2	33.8147	0.139925	0.363212	0.385242	0.700058	0.999907
ENSG00000143382	160.111	183.647	133.495	133.667	92.9926	87.2673	233.27	122.697	54.8137	100.64	70.6542	188.72	1561.97	ADAMTSL4	130.165	0.0372987	0.357025	0.104471	0.916796	0.999907
ENSG00000185761	278.288	211.971	203.421	303.788	220.73	213.946	365.024	334.373	248.339	204.128	204.997	247.254	3036.26	ADAMTSL5	253.021	-0.164775	0.196553	-0.838323	0.401849	0.999907
ENSG00000105963	627.101	607.588	595.432	828.733	820.583	794.555	549.695	566.655	516.815	786.128	882.68	1086.91	8662.87	ADAP1	721.906	-0.0385418	0.211182	-0.182505	0.855186	0.999907
ENSG00000184060	15.2486	0	6.35692	64.403	43.9415	30.9658	0	2.80986	7.83052	37.9772	49.7565	50.4599	309.75	ADAP2	25.8125	0.109901	1.03618	0.106064	0.915532	0.999907
ENSG00000160710	4970.11	4781.22	4881.06	3468.04	3545.98	3472.4	5481.83	5373.39	4372.79	3349.59	3844.19	3734.04	51274.6	ADAR	4272.88	-0.0583413	0.172665	-0.337888	0.735447	0.999907
ENSG00000197381	89.5858	116.949	85.8184	207.791	201.314	166.089	37.7983	37.4648	44.7459	200.33	255.748	265.419	1709.05	ADARB1	142.421	0.0432103	0.525266	0.0822637	0.934437	0.999907
ENSG00000065457	496.534	663.322	578.48	342.673	342.335	349.069	625.292	511.394	554.849	319.958	401.037	474.323	5659.27	ADAT1	471.606	-0.0578952	0.230345	-0.251341	0.80155	0.999907
ENSG00000189007	457.459	391.049	411.081	280.7	273.868	296.287	392.022	296.908	333.357	360.784	444.823	475.333	4413.67	ADAT2	367.806	-0.125851	0.185114	-0.679856	0.496595	0.999907
ENSG00000213638	69.572	108.726	75.2236	68.0485	79.7079	107.677	82.0763	52.4507	52.5764	125.325	120.411	143.306	1085.1	ADAT3	90.425	-0.176645	0.300865	-0.587125	0.55712	0.999907
ENSG00000063761	161.064	99.5897	129.257	144.603	153.284	136.531	78.8365	88.9789	136.475	130.072	111.455	83.7635	1453.91	ADCK1	121.159	0.388398	0.201452	1.928	0.0538556	0.950885
ENSG00000133597	494.628	570.128	578.48	600.285	590.656	584.832	569.134	555.415	585.052	652.259	607.029	563.133	6951.03	ADCK2	579.253	-0.0475486	0.0870246	-0.546381	0.584804	0.999907
ENSG00000173137	863.455	814.077	810.507	416.797	347.445	337.105	910.399	1122.07	938.544	506.046	457.76	465.241	7989.45	ADCK5	665.787	-0.293779	0.332531	-0.883463	0.376986	0.999907
ENSG00000164742	0.953041	0	10.5949	0	0	0	0	0	0	1.89886	0	0	13.4468	ADCY1	1.12056	2.4025	2.94795	0.814973	0.415088	NA
ENSG00000143199	1.90608	5.482	0	0	2.04379	0	0	6.55634	0	11.3932	0	2.0184	29.3998	ADCY10	2.44998	-1.08263	1.70784	-0.633917	0.526135	NA
ENSG00000290554	19.0608	16.446	15.8923	3.64545	0	13.3716	12.9594	9.3662	26.8475	6.64601	12.9367	16.1472	153.319	ADCY10P1	12.7766	-0.298802	0.661909	-0.451424	0.651684	NA
ENSG00000138031	627.101	597.538	720.451	449.606	399.561	471.525	654.451	679.986	680.137	563.962	696.591	467.259	7008.17	ADCY3	584.014	-0.196443	0.176891	-1.11053	0.26677	0.999907
ENSG00000129467	14.2956	9.13667	36.0226	48.6061	52.1167	35.1884	32.3985	19.669	33.5594	32.2806	28.8588	62.5703	404.703	ADCY4	33.7252	-0.103672	0.450299	-0.230229	0.817913	0.999907
ENSG00000173175	0	9.13667	9.53538	25.5182	9.19707	22.5206	8.63961	3.74648	0	0	4.97565	8.07359	101.343	ADCY5	8.44527	1.57817	0.98985	1.59435	0.110858	NA
ENSG00000174233	676.659	687.991	704.559	1512.86	1548.17	1549.7	801.324	934.746	851.29	1483.01	1438.96	1573.34	13762.6	ADCY6	1146.88	-0.084545	0.297559	-0.284128	0.776312	0.999907
ENSG00000257660	4.7652	22.8417	7.41641	12.1515	15.3284	7.74146	3.23985	14.9859	21.2543	0.94943	5.97078	3.0276	119.673	ADCY6-DT	9.97271	0.510743	0.710575	0.718773	0.472281	NA
ENSG00000121281	254.462	206.489	201.303	294.067	296.35	278.692	299.147	354.979	228.204	320.907	358.247	365.33	3458.18	ADCY7	288.181	-0.332533	0.166749	-1.99422	0.0461283	0.924049
ENSG00000162104	172.5	190.043	155.745	342.673	294.306	268.136	247.309	257.57	130.882	374.076	372.179	322.944	3128.36	ADCY9	260.697	-0.261614	0.285258	-0.917112	0.359084	0.999907
ENSG00000087274	2749.52	2639.58	2587.27	3391.49	3180.14	3401.31	2727.96	2747.11	2351.39	2985.96	2916.73	3061.91	34740.4	ADD1	2895.03	0.096153	0.113363	0.848189	0.396333	0.999907
ENSG00000148700	2609.42	2653.29	2692.16	2290.56	2564.96	2487.82	3361.89	2685.29	2973.36	2689.74	2116.64	2391.8	31516.9	ADD3	2626.41	-0.0840919	0.121091	-0.694452	0.487399	0.999907
ENSG00000203876	20.9669	58.4747	34.9631	1.21515	25.5474	19.0018	34.5584	57.1338	57.051	29.4323	18.9075	21.1932	378.445	ADD3-AS1	31.5371	-0.442483	0.571772	-0.77388	0.439002	0.999907
ENSG00000020181	7.62432	0	3.17846	4.86061	23.5036	8.44522	4.31981	5.61972	6.71188	8.54487	2.98539	2.0184	77.8123	ADGRA2	6.48436	0.655978	0.807304	0.812554	0.416474	NA
ENSG00000152990	982.585	889.912	956.717	1241.88	1127.15	1231.6	901.759	839.211	743.9	1243.75	1319.54	1433.06	12911.1	ADGRA3	1075.92	-0.0116737	0.190172	-0.0613849	0.951053	0.999907
ENSG00000181790	10.4834	1.82733	22.2492	1.21515	7.15327	4.92638	4.31981	9.3662	4.47459	0	0	0	66.0154	ADGRB1	5.50128	1.39628	1.11396	1.25344	0.210046	NA
ENSG00000121753	61.9476	41.115	56.1528	37.6697	23.5036	16.1867	48.5978	40.2746	48.1018	23.7358	68.664	38.3496	504.299	ADGRB2	42.0249	-0.181953	0.378144	-0.481175	0.630392	0.999907
ENSG00000111452	65.7598	25.5827	57.2123	0	1.0219	8.44522	6.47971	34.6549	36.9153	1.89886	0	0	237.971	ADGRD1	19.8309	0.983896	1.28489	0.765741	0.44383	0.999907
ENSG00000180264	0	0	0	0	2.04379	0	2.1599	0	3.35594	13.292	0	2.0184	22.8701	ADGRD2	1.90584	-3.32989	1.879	-1.77216	0.0763674	NA
ENSG00000127507	6.67128	8.223	0	117.87	137.956	128.79	0	0	10.0678	112.033	118.42	82.7543	722.785	ADGRE2	60.2321	0.305287	1.55199	0.196707	0.844057	0.999907
ENSG00000123146	1365.71	1070.82	1349.79	2559.11	2606.86	2660.25	1349.94	1207.3	943.019	2222.62	2079.82	2371.62	21786.8	ADGRE5	1815.57	0.190682	0.304369	0.626484	0.530997	0.999907
ENSG00000153292	250.65	182.733	209.778	244.245	209.489	204.093	102.595	89.9155	109.627	315.211	308.49	714.513	2941.34	ADGRF1	245.112	-0.334795	0.450771	-0.742715	0.457654	0.999907
ENSG00000164393	0	6.39567	0	0	0	0	3.23985	0	2.23729	0	0	5.04599	16.9188	ADGRF2	1.4099	-0.704627	2.40354	-0.293162	0.769398	NA
ENSG00000173567	7.62432	15.5323	11.6544	4.86061	2.04379	13.3716	4.31981	5.61972	14.5424	0	0	2.0184	81.5873	ADGRF3	6.79895	1.07545	0.911972	1.17926	0.238296	NA
ENSG00000153294	365.015	372.776	269.11	249.106	184.963	206.204	264.588	272.556	210.306	320.907	290.578	298.723	3304.83	ADGRF4	275.403	-0.00970236	0.206722	-0.0469344	0.962565	0.999907
ENSG00000205336	3819.79	3551.42	3690.19	2856.82	2084.67	2149.31	4334.92	4595.99	3882.82	2699.23	2569.43	2811.63	39046.2	ADGRG1	3253.85	-0.202981	0.221732	-0.915436	0.359963	0.999907
ENSG00000173698	9.53041	0	0	7.29091	6.13138	7.74146	6.47971	7.49296	2.23729	15.1909	1.99026	0	64.0853	ADGRG2	5.34044	-0.123841	1.07934	-0.114737	0.908653	NA
ENSG00000159618	90.5389	52.079	61.4502	26.7333	42.9196	52.7827	151.193	182.641	152.136	72.1567	60.7029	45.4139	990.747	ADGRG5	82.5623	-1.02183	0.39759	-2.57007	0.0101679	0.512374
ENSG00000112414	1427.65	1227.05	1427.13	1517.72	1655.47	1637.67	1902.87	1588.51	1575.05	937.088	1010.06	1177.74	17084	ADGRG6	1423.67	0.118745	0.188728	0.629189	0.529225	0.999907
ENSG00000144820	162.017	188.215	177.994	13.3667	6.13138	6.33392	64.7971	103.028	187.933	3.79772	4.97565	23.2116	941.801	ADGRG7	78.4834	0.515619	0.94059	0.548187	0.583564	0.999907
ENSG00000072071	114.365	110.554	155.745	537.097	531.386	586.943	124.194	115.204	138.712	504.148	600.063	469.277	3987.69	ADGRL1	332.307	0.0610023	0.546931	0.111536	0.911192	0.999907
ENSG00000267169	4.7652	0.913667	6.35692	8.50606	0	0.703769	0	1.87324	17.8983	3.79772	0	0	44.8149	ADGRL1-AS1	3.73458	-0.156378	1.41127	-0.110806	0.91177	NA
ENSG00000117114	28.5912	32.892	28.6061	2.4303	1.0219	3.51884	15.1193	10.3028	1.11865	2.84829	0.99513	0	127.445	ADGRL2	10.6204	1.67655	1.02995	1.6278	0.103568	NA
ENSG00000150471	49.5581	7.30934	29.6656	2.4303	0	0	18.3592	9.3662	7.83052	0.94943	1.99026	5.04599	132.505	ADGRL3	11.0421	1.03274	1.14302	0.903516	0.366252	NA
ENSG00000164199	0	0	4.23795	4.86061	5.10948	2.11131	0	0.93662	1.11865	15.1909	0	0	33.5655	ADGRV1	2.79712	-0.0976607	1.58222	-0.061724	0.950783	NA
ENSG00000248144	25.7321	7.30934	6.35692	19.4424	81.7517	47.8563	1.07995	0	10.0678	82.6004	72.6445	51.4691	406.311	ADH1C	33.8592	-0.209059	0.969029	-0.215741	0.82919	0.999907
ENSG00000198099	46.699	63.043	43.439	0	1.0219	0	19.4391	10.3028	12.3051	0	0	0	196.25	ADH4	16.3542	1.87735	1.5475	1.21315	0.225071	0.999907
ENSG00000197894	1702.13	1534.05	1363.56	2354.96	2293.14	2230.24	1447.13	1525.75	1812.21	2139.07	2077.83	1857.94	22338	ADH5	1861.5	0.0797935	0.177034	0.450724	0.652188	0.999907
ENSG00000233859	1.90608	2.741	0	4.86061	3.06569	5.63015	0	6.55634	2.23729	0	7.96104	2.0184	36.9766	ADH5P4	3.08138	-0.0427006	1.07787	-0.0396157	0.968399	NA
ENSG00000172955	87.6797	77.6617	77.3425	19.4424	18.3941	20.4093	33.4785	30.9084	62.6442	33.2301	21.8929	14.1288	497.213	ADH6	41.4344	0.618772	0.514076	1.20366	0.228721	0.999907
ENSG00000182551	1094.09	1240.76	1188.74	2054.82	2011.09	2107.79	1032.43	1034.03	988.883	1591.25	1700.68	1602.61	17647.2	ADI1	1470.6	0.286566	0.237092	1.20867	0.226789	0.999907
ENSG00000159346	2338.76	2264.98	2340.41	2352.53	2208.32	2317.51	2355.37	2249.76	1884.92	2530.23	2296.76	2549.24	27688.8	ADIPOR1	2307.4	-0.00479998	0.0885303	-0.0542185	0.956761	0.999907
ENSG00000006831	2260.61	2624.97	2677.32	2280.84	2444.38	2384.37	2706.36	2618.79	2624.34	2093.49	1857.91	2170.79	28744.2	ADIPOR2	2395.35	0.0604624	0.119228	0.507116	0.612074	0.999907
ENSG00000272734	62.9007	90.453	41.32	63.1879	29.635	42.9299	91.7959	41.2113	63.7628	37.9772	50.7516	53.4875	669.413	ADIRF-AS1	55.7844	-0.0344939	0.328382	-0.105042	0.916342	0.999907
ENSG00000156110	1132.21	1210.61	1061.61	817.797	765.4	831.855	981.676	1119.26	1390.48	718.719	794.114	625.703	11449.4	ADK	954.119	0.0480608	0.21628	0.222216	0.824146	0.999907
ENSG00000148926	718.593	836.005	858.184	2567.61	2977.81	3038.17	846.682	983.45	661.12	1016.84	711.518	1268.56	16484.5	ADM	1373.71	1.00261	0.382664	2.62007	0.0087912	0.473907
ENSG00000254554	9.53041	6.39567	4.23795	4.86061	9.19707	7.03769	2.1599	11.2394	7.83052	15.1909	2.98539	12.1104	92.7759	ADM-DT	7.73133	-0.321003	0.577652	-0.555702	0.578414	NA
ENSG00000128165	104.834	83.1437	87.9374	123.945	110.365	88.6749	122.035	147.049	82.7798	122.477	99.513	116.058	1288.81	ADM2	107.401	-0.210429	0.187664	-1.12131	0.262157	0.999907
ENSG00000224420	4.7652	2.741	3.17846	0	14.3065	4.22261	2.1599	9.3662	0	10.4437	29.8539	24.2208	105.258	ADM5	8.77153	-1.37878	0.957477	-1.44002	0.149863	NA
ENSG00000101126	3199.36	2738.26	2943.25	1687.85	1704.52	1698.19	2895.35	2642.2	2751.87	1448.83	1474.78	1557.19	26741.7	ADNP	2228.47	0.12977	0.261427	0.496392	0.619618	0.999907
ENSG00000259456	16.2017	40.2013	19.0708	4.86061	9.19707	4.92638	8.63961	15.9225	25.7289	17.0897	8.95617	17.1564	187.951	ADNP-AS1	15.6626	0.0181529	0.57366	0.0316439	0.974756	NA
ENSG00000101544	649.021	476.02	635.692	637.954	836.933	736.142	519.457	431.782	463.12	664.601	838.894	734.697	7624.31	ADNP2	635.359	0.120779	0.202724	0.595778	0.551324	0.999907
ENSG00000181915	735.747	682.509	832.757	557.754	510.948	443.374	615.572	630.345	668.951	513.642	569.214	581.299	7342.11	ADO	611.843	0.0719531	0.168291	0.427552	0.668978	0.999907
ENSG00000163485	0	0	0	36.4545	64.3795	61.2279	0	0	0	88.297	67.6688	53.4875	371.515	ADORA1	30.9596	-0.370032	2.32698	-0.159018	0.873655	0.999907
ENSG00000170425	289.724	406.582	226.73	781.342	892.115	871.266	420.101	391.507	542.543	687.388	705.547	602.492	6817.34	ADORA2B	568.111	0.0501068	0.343712	0.145781	0.884094	0.999907
ENSG00000159322	1012.13	861.588	966.252	1331.81	1623.79	1462.43	870.441	940.366	883.731	1475.41	1545.44	1343.24	14316.6	ADPGK	1193.05	0.0400724	0.221908	0.180581	0.856696	0.999907
ENSG00000260898	0.953041	6.39567	0	0	4.08759	2.81507	1.07995	0	2.23729	0	5.97078	12.1104	35.6498	ADPGK-AS1	2.97081	-0.569554	1.34257	-0.424227	0.6714	NA
ENSG00000144843	81.9615	74.9207	56.1528	10.9364	13.2847	2.81507	37.7983	71.1831	59.2883	18.0392	24.8782	16.1472	467.405	ADPRH	38.9504	0.078894	0.684966	0.11518	0.908303	0.999907
ENSG00000153531	72.4311	102.331	65.6882	42.5303	28.6131	22.5206	50.7577	42.1479	51.4577	40.8255	42.7906	20.184	582.277	ADPRHL1	48.5231	0.42925	0.397751	1.07919	0.280502	0.999907
ENSG00000170222	74.3372	59.3883	70.9856	159.185	128.759	96.4163	101.515	83.3591	114.102	130.072	95.5325	97.8923	1211.54	ADPRM	100.962	-0.0835272	0.264806	-0.315428	0.752437	0.999907
ENSG00000116863	618.523	669.718	510.673	815.367	864.524	770.627	669.57	700.591	732.713	823.156	833.919	734.697	8744.08	ADPRS	728.673	-0.081124	0.145318	-0.558252	0.576672	0.999907
ENSG00000170214	14.2956	4.56833	15.8923	10.9364	10.219	7.74146	11.8795	11.2394	8.94917	12.3426	10.9464	10.092	129.102	ADRA1B	10.7585	-0.0560898	0.420917	-0.133256	0.893991	NA
ENSG00000171873	0.953041	3.65467	2.11897	2.4303	0	0	5.39976	0	0	0	0	0	14.5567	ADRA1D	1.21306	0.769744	2.07164	0.371563	0.710218	NA
ENSG00000150594	56.2294	64.8704	94.2943	397.354	221.751	254.061	52.9176	43.0845	91.729	258.245	212.958	369.367	2116.86	ADRA2A	176.405	0.0813862	0.581122	0.14005	0.88862	0.999907
ENSG00000274286	3.81216	10.964	12.7138	0	3.06569	0	4.31981	42.1479	8.94917	0	3.98052	0	89.9531	ADRA2B	7.49609	-0.962445	1.35401	-0.710809	0.477203	NA
ENSG00000184160	6.67128	0	12.7138	12.1515	27.5912	12.6678	0	3.74648	7.83052	21.8369	43.7857	29.2668	178.262	ADRA2C	14.8552	-0.571558	0.938686	-0.608892	0.542596	NA
ENSG00000043591	12.3895	13.705	6.35692	41.3151	8.17517	19.0018	25.9188	31.8451	53.695	30.3818	6.96591	36.3312	286.081	ADRB1	23.8401	-0.881673	0.538521	-1.63721	0.101586	0.999907
ENSG00000169252	3.81216	8.223	2.11897	9.72121	6.13138	7.03769	2.1599	0.93662	11.1865	9.4943	37.8149	11.1012	109.738	ADRB2	9.14482	-0.974042	0.770079	-1.26486	0.205921	NA
ENSG00000130706	837.723	1004.12	987.442	557.754	453.722	551.051	691.169	962.845	627.561	383.57	505.526	611.574	8174.06	ADRM1	681.171	0.215565	0.264972	0.813539	0.415909	0.999907
ENSG00000239900	83.8676	63.043	76.2831	81.4151	118.54	179.461	93.9558	126.444	80.5425	119.628	131.357	110.003	1264.54	ADSL	105.378	-0.131259	0.276783	-0.474231	0.635335	0.999907
ENSG00000185100	48.6051	12.7913	29.6656	31.5939	41.8977	26.0394	28.0787	36.5282	2.23729	41.7749	58.7127	48.4415	406.367	ADSS1	33.8639	-0.18282	0.531362	-0.344059	0.730802	0.999907
ENSG00000035687	891.093	958.437	1000.16	1147.1	1130.22	1135.18	900.679	775.521	803.188	1208.62	1138.43	1146.45	12235.1	ADSS2	1019.59	0.0679768	0.149023	0.456149	0.648283	0.999907
ENSG00000111863	1.90608	21.928	13.7733	113.009	66.4233	83.7485	8.63961	2.80986	7.83052	72.1567	52.7419	81.7451	526.712	ADTRP	43.8927	0.411514	0.851404	0.483336	0.628857	0.999907
ENSG00000106624	2.85912	5.482	2.11897	20.6576	13.2847	24.6319	7.55966	4.6831	8.94917	18.0392	8.95617	6.05519	123.277	AEBP1	10.2731	0.351294	0.667992	0.525896	0.598961	NA
ENSG00000139154	303.067	341.711	289.24	458.112	498.685	531.345	352.064	319.387	376.984	441.485	529.409	578.271	5019.76	AEBP2	418.313	-0.100533	0.218973	-0.459113	0.646153	0.999907
ENSG00000181026	744.325	731.847	1029.82	1629.52	1541.02	1521.55	724.647	779.267	792.002	1792.52	1936.52	2082.99	15306	AEN	1275.5	-0.17186	0.338061	-0.508371	0.611193	0.999907
ENSG00000196526	141.05	121.518	149.388	204.145	159.416	176.646	146.873	128.317	80.5425	134.819	186.089	203.858	1832.66	AFAP1	152.722	0.111138	0.232743	0.477515	0.632995	0.999907
ENSG00000272620	1.90608	2.741	5.29743	1580.91	1457.22	1353.35	2.1599	8.42958	0	1318.76	1897.71	1180.76	8809.25	AFAP1-AS1	734.104	-0.00210021	1.76244	-0.00119165	0.999049	0.999907
ENSG00000169129	242.072	223.848	264.872	733.951	544.671	586.239	497.858	358.725	296.441	700.68	555.282	812.405	5817.05	AFAP1L2	484.754	-0.311986	0.350987	-0.888883	0.374066	0.999907
ENSG00000130396	4089.5	3878.52	4608.77	2386.56	2067.3	2284.43	4436.44	4217.6	3409.63	2383.07	2439.06	2528.04	38728.9	AFDN	3227.41	-0.00735028	0.257782	-0.0285136	0.977253	0.999907
ENSG00000198221	21.9199	50.2517	41.32	8.50606	7.15327	0.703769	46.4379	45.8944	51.4577	0	0	12.1104	285.755	AFDN-DT	23.8129	-0.263279	1.08517	-0.242615	0.808304	0.999907
ENSG00000172493	731.935	508.912	742.7	747.318	903.356	942.346	900.679	773.648	505.628	840.246	764.26	806.35	9167.38	AFF1	763.948	-0.00441503	0.183252	-0.0240927	0.980779	0.999907
ENSG00000072364	1371.43	1357.71	1631.61	1401.07	1711.68	1627.11	1603.73	1440.52	1306.58	1388.07	1421.05	1341.23	17601.8	AFF4	1466.81	0.0985071	0.0982734	1.00238	0.316161	0.999907
ENSG00000135537	86.7267	79.489	85.8184	153.109	112.409	197.759	78.8365	76.8028	78.3052	103.488	118.42	111.012	1282.18	AFG1L	106.848	0.337145	0.273139	1.23433	0.217078	0.999907
ENSG00000223959	284.959	251.258	259.574	238.17	202.335	187.906	317.506	331.563	277.424	198.431	267.69	216.978	3033.8	AFG3L1P	252.816	-0.177412	0.175537	-1.01068	0.312169	0.999907
ENSG00000141385	1085.51	1168.58	1109.28	1320.87	1498.1	1576.44	939.558	908.521	973.222	1272.24	1379.25	1339.21	14570.8	AFG3L2	1214.23	0.187866	0.162867	1.15349	0.248707	0.999907
ENSG00000253606	0	0.913667	3.17846	0	0	5.63015	0	0	0	0	0	0	9.72228	AFG3L2P1	0.81019	3.13136	2.91328	1.07486	0.282439	NA
ENSG00000183077	576.59	599.365	571.063	439.885	450.656	413.112	439.54	478.613	400.475	329.452	311.476	260.373	5270.6	AFMID	439.217	0.458638	0.182532	2.51265	0.0119829	0.544814
ENSG00000119844	1181.77	1167.67	1155.9	1370.69	1531.82	1408.95	1221.43	1207.3	1056	1298.82	1268.79	1337.19	15206.3	AFTPH	1267.19	0.080915	0.108591	0.745134	0.456191	0.999907
ENSG00000260101	10.4834	21.0143	7.41641	38.8848	30.6569	45.0412	5.39976	5.61972	16.7797	6.64601	20.8977	35.322	244.162	AFTPH-DT	20.3468	0.762891	0.605763	1.25939	0.20789	0.999907
ENSG00000038002	169.641	190.956	156.804	357.255	321.897	289.953	154.433	138.62	171.153	363.632	356.256	448.084	3118.68	AGA	259.89	-0.135534	0.34624	-0.391444	0.695469	0.999907
ENSG00000157985	830.098	786.667	825.34	1523.8	1583.94	1555.33	831.563	917.887	772.985	1363.38	1460.85	1520.86	13972.7	AGAP1	1164.39	0.0489631	0.26693	0.183431	0.85446	0.999907
ENSG00000235529	5.71824	5.482	13.7733	3.64545	7.15327	8.44522	6.47971	6.55634	1.11865	2.84829	7.96104	3.0276	72.2091	AGAP1-IT1	6.01743	0.657746	0.612941	1.0731	0.283227	NA
ENSG00000230869	0	0	0	0	0	2.11131	1.07995	0	0	0	0	15.138	18.3292	AGAP10P	1.52744	-2.66512	2.8798	-0.925454	0.35473	NA
ENSG00000243289	68.6189	54.82	22.2492	51.0364	37.8102	33.7809	55.0775	55.2606	42.5086	27.5335	41.7955	42.3864	532.878	AGAP13P	44.4065	0.0199898	0.311573	0.0641576	0.948845	0.999907
ENSG00000135439	30.4973	8.223	24.3682	98.4273	145.109	96.4163	18.3592	14.9859	14.5424	66.4601	101.503	96.8831	715.775	AGAP2	59.6479	0.364968	0.679498	0.537115	0.591188	0.999907
ENSG00000133612	1879.4	1757.9	1565.92	1650.18	1188.47	1299.86	1983.87	2236.65	1740.61	1590.3	1532.5	1561.23	19986.9	AGAP3	1665.57	-0.188619	0.154123	-1.22382	0.221019	0.999907
ENSG00000188234	143.909	169.028	147.269	123.945	117.518	103.454	195.471	210.739	211.424	131.971	134.343	149.361	1838.43	AGAP4	153.203	-0.360099	0.197338	-1.82478	0.0680343	0.999907
ENSG00000172650	0	0	5.29743	0	7.15327	0	4.31981	2.80986	0	0	0	1.0092	20.5896	AGAP5	1.7158	0.607125	2.03734	0.297998	0.765704	NA
ENSG00000204149	26.6851	18.2733	7.41641	2.4303	3.06569	14.7791	12.9594	7.49296	2.23729	9.4943	9.9513	8.07359	122.859	AGAP6	10.2382	0.543527	0.64832	0.838362	0.401827	NA
ENSG00000204172	162.017	160.805	147.269	154.324	96.0582	97.1201	161.993	159.225	102.915	84.4993	106.479	159.453	1592.16	AGAP9	132.68	0.0761405	0.239584	0.317803	0.750635	0.999907
ENSG00000273540	0	0	8.4759	0	0	0	0	3.74648	0	3.79772	0	0	16.0201	AGBL1	1.33501	0.154474	2.92566	0.0527995	0.957892	NA
ENSG00000165923	37.1686	73.0934	40.2605	8.50606	6.13138	2.11131	41.0382	54.3239	25.7289	8.54487	7.96104	34.3128	339.181	AGBL2	28.2651	-0.0392047	0.745572	-0.0525833	0.958064	0.999907
ENSG00000146856	18.1078	21.0143	90.0564	18.2273	25.5474	28.1507	32.3985	52.4507	41.3899	15.1909	26.8685	36.3312	405.734	AGBL3	33.8111	-0.026948	0.474414	-0.0568027	0.954702	0.999907
ENSG00000186094	1.90608	0	0	14.5818	12.2628	11.2603	2.1599	8.42958	0	8.54487	4.97565	0	64.121	AGBL4	5.34341	0.721478	1.26805	0.568965	0.56938	NA
ENSG00000084693	681.424	881.689	813.686	764.33	767.444	707.991	938.478	1019.98	1048.17	826.004	682.659	794.239	9926.1	AGBL5	827.175	-0.201774	0.132702	-1.52051	0.128382	0.999907
ENSG00000231636	0.953041	0	16.9518	0	2.04379	0	0	0	2.23729	0	0	0	22.1859	AGBL5-AS1	1.84883	3.19126	2.32705	1.37138	0.170257	NA
ENSG00000229122	1.90608	1.82733	0	3.64545	0	0.703769	1.07995	0	3.35594	7.59544	0	6.05519	26.1692	AGBL5-IT1	2.18076	-1.18759	1.32633	-0.895398	0.370575	NA
ENSG00000204305	22.873	23.7553	46.6174	37.6697	34.7445	28.1507	33.4785	21.5422	102.915	19.938	23.8831	7.06439	402.632	AGER	33.5527	-0.10558	0.531402	-0.198683	0.842511	0.999907
ENSG00000173744	1762.17	1916.87	1829.73	1940.6	1892.55	1948.03	1826.2	1656.88	1698.11	1885.57	1667.84	1672.24	21696.8	AGFG1	1808.07	0.117595	0.0663752	1.77167	0.0764487	0.999907
ENSG00000106351	547.998	687.078	636.752	548.033	522.189	616.501	498.938	551.669	410.543	451.929	517.468	504.599	6493.7	AGFG2	541.141	0.278087	0.1154	2.40977	0.0159626	0.618408
ENSG00000164252	405.042	403.841	514.911	421.658	376.058	340.624	440.62	399.937	447.459	399.71	363.222	410.744	4923.82	AGGF1	410.319	-0.00117154	0.122724	-0.00954617	0.992383	0.999907
ENSG00000233435	0.953041	0	0	1.21515	4.08759	7.74146	0	0	0	7.59544	2.98539	3.0276	27.6057	AGGF1P2	2.30047	0.0549943	1.52765	0.0359994	0.971283	NA
ENSG00000006530	557.529	649.617	527.624	27.9485	24.5255	25.3357	512.977	467.373	448.577	29.4323	63.6883	12.1104	3346.74	AGK	278.895	0.240713	1.05358	0.228472	0.819279	0.999907
ENSG00000162688	550.857	599.365	680.191	874.909	1046.42	989.499	470.859	483.296	460.882	816.51	830.933	765.982	8569.71	AGL	714.142	0.308326	0.236533	1.30352	0.192397	0.999907
ENSG00000116771	556.576	557.337	613.443	619.727	858.393	865.636	511.897	557.289	600.713	675.994	771.226	698.366	7886.6	AGMAT	657.216	0.0940569	0.169234	0.555782	0.57836	0.999907
ENSG00000187546	49.5581	58.4747	32.8441	6.07576	7.15327	0	14.0394	22.4789	19.017	1.89886	0	0	211.54	AGMO	17.6283	1.42532	1.17754	1.21042	0.226117	0.999907
ENSG00000092847	853.924	1073.56	773.425	817.797	786.86	947.977	840.202	746.486	778.578	810.814	895.617	813.414	10138.7	AGO1	844.888	0.105997	0.109527	0.96777	0.333159	0.999907
ENSG00000123908	2482.67	2307.01	2394.44	1182.34	1233.43	1252.71	2365.09	2112.08	1732.78	1533.33	1722.57	1508.75	21827.2	AGO2	1818.93	-0.0160861	0.239585	-0.0671414	0.946469	0.999907
ENSG00000126070	516.548	336.229	422.735	234.524	282.043	287.841	581.014	483.296	479.899	326.604	313.466	265.419	4529.62	AGO3	377.468	-0.235526	0.25336	-0.929611	0.352573	0.999907
ENSG00000134698	645.208	636.826	600.729	644.03	565.109	596.092	709.528	669.683	585.052	620.928	578.17	677.172	7528.53	AGO4	627.377	-0.0588949	0.0892539	-0.659858	0.509345	0.999907
ENSG00000204310	271.617	235.726	246.86	264.903	198.248	185.091	280.787	220.106	225.967	175.645	189.075	208.904	2702.93	AGPAT1	225.244	0.10772	0.162454	0.66308	0.50728	0.999907
ENSG00000169692	2226.3	2569.23	2282.13	4316.22	3769.78	3741.23	2260.34	2528.87	2183.6	4204.08	3811.35	5502.15	39395.3	AGPAT2	3282.94	-0.116256	0.27199	-0.427428	0.669068	0.999907
ENSG00000160216	988.303	1086.35	1023.46	2176.34	1676.93	1715.08	952.517	1031.22	954.205	2098.24	2112.66	2274.73	18090	AGPAT3	1507.5	-0.121007	0.303132	-0.399188	0.689755	0.999907
ENSG00000026652	22.873	0.913667	0	81.4151	40.8759	50.6713	1.07995	1.87324	0	116.78	61.6981	79.7267	457.907	AGPAT4	38.1589	-0.409763	1.23826	-0.330917	0.740707	0.999907
ENSG00000155189	498.44	321.611	481.007	1475.19	1851.68	1663.71	369.343	412.113	482.137	1930.19	2040.02	1545.08	13070.5	AGPAT5	1089.21	-0.107663	0.531576	-0.202535	0.839499	0.999907
ENSG00000018510	1010.22	973.969	1159.08	1540.81	1594.16	1677.08	1200.91	1217.61	1316.65	1675.74	1946.47	1499.67	16812.4	AGPS	1401.03	-0.154937	0.192389	-0.805335	0.420627	0.999907
ENSG00000106541	8554.49	9042.56	8977.03	32871.1	32112.1	32524.7	13607.4	12271.6	12723.5	41900.3	46383	39008.6	289976	AGR2	24164.7	-0.418973	0.473234	-0.88534	0.375973	0.999907
ENSG00000173467	543.233	732.761	586.956	1166.55	1211.97	1373.76	790.524	625.662	619.73	786.128	580.161	690.292	9707.72	AGR3	808.977	0.456549	0.246188	1.85447	0.0636714	0.988706
ENSG00000188157	5364.67	4802.23	5505.09	7552.17	5400.72	5772.31	5615.75	6266.92	4436.55	5457.33	5462.27	5993.63	67629.6	AGRN	5635.8	0.0495177	0.132989	0.372345	0.709636	0.999907
ENSG00000135744	0	17.3597	13.7733	6.07576	11.2409	9.85276	17.2792	11.2394	11.1865	15.1909	17.9123	13.1196	144.23	AGT	12.0192	-0.55571	0.56364	-0.98593	0.324167	NA
ENSG00000135049	304.973	344.452	358.107	486.061	445.547	540.494	328.305	294.099	319.933	721.567	616.981	607.538	5368.06	AGTPBP1	447.338	-0.220278	0.267703	-0.822844	0.410596	0.999907
ENSG00000177674	428.868	524.445	486.304	370.621	278.978	294.879	545.375	561.035	588.408	279.133	294.558	280.557	4933.16	AGTRAP	411.097	-0.0963986	0.266326	-0.361957	0.717384	0.999907
ENSG00000172482	9.53041	4.56833	15.8923	6.07576	4.08759	0	3.23985	8.42958	16.7797	7.59544	9.9513	18.1656	104.316	AGXT	8.69299	-0.691729	0.732204	-0.944722	0.344801	NA
ENSG00000153207	1233.23	1015.08	1060.55	942.957	940.145	950.088	1230.06	1182.95	985.527	1004.5	1306.61	970.849	12822.5	AHCTF1	1068.55	-0.121256	0.121326	-0.999422	0.31759	0.999907
ENSG00000226121	4.7652	0.913667	3.17846	0	2.04379	7.74146	3.23985	2.80986	0	2.84829	2.98539	10.092	40.618	AHCTF1P1	3.38483	-0.206146	0.965337	-0.213548	0.8309	NA
ENSG00000101444	5729.68	5900.46	5595.15	3787.63	4188.75	4108.6	5266.92	6028.08	6206.25	3940.14	4122.82	3395.95	58270.4	AHCY	4855.87	0.0173865	0.193598	0.0898072	0.92844	0.999907
ENSG00000168710	2331.14	2256.76	2510.98	2893.28	3058.54	3040.28	2261.42	2292.84	1849.12	2483.71	2770.44	2768.23	30516.7	AHCYL1	2543.06	0.157504	0.136964	1.14996	0.250158	0.999907
ENSG00000158467	913.013	1172.23	924.932	2126.51	2465.84	2506.82	849.922	724.944	633.154	1717.52	1536.48	2121.34	17692.7	AHCYL2	1474.39	0.414756	0.368338	1.12602	0.260157	0.999907
ENSG00000126705	682.377	641.394	656.882	1094.85	718.393	731.919	830.483	909.458	748.374	736.758	583.146	775.065	9109.1	AHDC1	759.092	-0.0191516	0.166189	-0.11524	0.908255	0.999907
ENSG00000135541	562.294	451.351	540.338	319.585	369.926	352.588	485.978	495.472	423.967	417.749	313.466	433.956	5166.67	AHI1	430.556	0.0143355	0.184237	0.0778098	0.937979	0.999907
ENSG00000231028	20.9669	36.5467	3.17846	0	1.0219	1.40754	7.55966	14.9859	6.71188	8.54487	6.96591	0	107.89	AHI1-DT	8.99081	0.497665	1.08337	0.459367	0.64597	NA
ENSG00000124942	10878	10371	11496.5	18365.8	18818.2	19813.2	13684.1	12570.4	8873.1	15673.2	16049.5	17183.6	173777	AHNAK	14481.4	0.094819	0.225879	0.419777	0.674648	0.999907
ENSG00000185567	2591.32	2418.48	2637.06	4769.47	3411.09	3957.29	3232.29	2997.18	1624.27	3211.92	3315.77	3966.15	38132.3	AHNAK2	3177.69	0.108691	0.233873	0.464742	0.642116	0.999907
ENSG00000106546	1055.97	1003.21	1007.57	1252.82	1513.43	1439.91	1142.59	1089.29	927.358	1276.03	1348.4	1410.86	14467.4	AHR	1205.62	0.0156604	0.157937	0.099156	0.921014	0.999907
ENSG00000063438	4.7652	0	0	0	2.04379	0	2.1599	1.87324	4.47459	2.84829	0	0	18.165	AHRR	1.51375	-0.733617	1.70112	-0.431255	0.666283	NA
ENSG00000100591	1225.61	1208.78	1160.14	2624.73	2679.41	2836.89	1158.79	1352.48	1231.63	3210.02	3070.97	2887.32	24646.8	AHSA1	2053.9	-0.137774	0.35371	-0.38951	0.696899	0.999907
ENSG00000173209	660.457	604.847	594.372	382.773	350.51	326.549	726.807	674.366	784.171	639.916	540.356	488.452	6773.58	AHSA2P	564.465	-0.400637	0.219438	-1.82574	0.067889	0.999907
ENSG00000145192	0.953041	6.39567	1.05949	0	4.08759	4.92638	0	6.55634	0	0	0	2.0184	25.9969	AHSG	2.16641	1.01896	1.48742	0.685055	0.493309	NA
ENSG00000186063	1275.17	1116.5	1251.25	1035.31	1114.89	1140.11	1290.54	1160.47	1240.58	1121.28	930.446	971.858	13648.4	AIDA	1137.37	0.0465447	0.112513	0.413682	0.679107	0.999907
ENSG00000230154	4.7652	0	4.23795	2.4303	0	0.703769	3.23985	1.87324	1.11865	0	1.99026	11.1012	31.4604	AIDAP1	2.6217	-0.687029	1.20988	-0.567848	0.570138	NA
ENSG00000251429	0	10.964	11.6544	8.50606	2.04379	7.03769	12.9594	1.87324	1.11865	14.2415	2.98539	21.1932	94.5772	AIDAP2	7.88144	-0.43809	0.885972	-0.494473	0.620972	NA
ENSG00000126878	17.1547	21.928	57.2123	289.206	285.109	240.689	107.995	115.204	126.407	511.743	488.609	479.369	2740.63	AIF1L	228.386	-1.00574	0.669679	-1.50183	0.133142	0.999907
ENSG00000156709	996.88	914.581	1019.23	1179.91	1458.25	1387.13	878	962.845	1137.66	1451.68	1463.84	1216.08	14066.1	AIFM1	1172.17	-0.0315914	0.179111	-0.176379	0.859996	0.999907
ENSG00000042286	988.303	1016	1020.29	1250.39	1205.84	1145.03	919.039	988.134	968.748	1276.98	1150.37	1298.84	13228	AIFM2	1102.33	0.00467269	0.127286	0.0367103	0.970716	0.999907
ENSG00000183773	29.5443	53.9063	50.8554	60.7576	83.7955	123.16	52.9176	45.8944	120.814	92.0948	21.8929	67.6163	803.248	AIFM3	66.9374	0.00720405	0.426773	0.0168803	0.986532	0.999907
ENSG00000146416	684.283	805.854	536.1	466.618	383.211	373.701	561.575	560.098	718.171	297.172	340.334	344.137	6071.26	AIG1	505.938	0.204267	0.275312	0.741947	0.458119	0.999907
ENSG00000164022	1126.49	1090	1165.44	1484.91	1352.99	1378.68	1046.47	916.951	1238.34	1483.96	1429.01	1416.92	15130.2	AIMP1	1260.85	0.0125778	0.152355	0.0825558	0.934205	0.999907
ENSG00000106305	271.617	291.46	270.169	377.912	320.875	353.996	288.347	280.049	313.221	392.115	254.753	226.061	3640.57	AIMP2	303.381	0.103883	0.163939	0.633667	0.526298	0.999907
ENSG00000110711	533.703	542.718	513.851	549.248	461.897	455.338	645.811	656.57	749.493	522.187	426.911	479.369	6537.1	AIP	544.758	-0.187279	0.155802	-1.20204	0.22935	0.999907
ENSG00000160224	1.90608	2.741	3.17846	0	0	0	0	0	8.94917	0	0	0	16.7747	AIRE	1.39789	-0.182523	2.43627	-0.0749188	0.940279	NA
ENSG00000232434	145.815	184.561	137.733	402.215	277.956	289.953	247.309	318.451	147.661	323.756	266.695	311.842	3053.95	AJM1	254.496	-0.169221	0.296456	-0.570813	0.568126	0.999907
ENSG00000129474	1035	657.84	877.255	1111.86	904.378	889.564	901.759	1031.22	984.409	1164.95	1269.79	971.858	11799.9	AJUBA	983.324	-0.208502	0.147432	-1.41423	0.157296	0.999907
ENSG00000258457	0.953041	0	6.35692	0	2.04379	4.22261	7.55966	5.61972	6.71188	5.69658	0	0	39.1642	AJUBA-DT	3.26368	-0.900269	1.23457	-0.729215	0.46587	NA
ENSG00000106992	18.1078	14.6187	24.3682	171.336	172.7	169.608	43.1981	22.4789	17.8983	214.571	208.977	191.748	1269.61	AK1	105.801	-0.292626	0.74757	-0.391436	0.695475	0.999907
ENSG00000004455	2429.3	2592.99	2306.5	3917.65	4753.86	4382.37	2766.84	2785.51	2873.8	4385.42	4096.95	3614.95	40906.1	AK2	3408.84	-0.00993804	0.226743	-0.0438295	0.96504	0.999907
ENSG00000147853	1416.22	1595.26	1546.85	2172.69	2180.73	2275.99	1285.14	1196.06	1334.55	2383.07	2249.99	2841.9	22478.5	AK3	1873.2	-0.0132662	0.249289	-0.053216	0.95756	0.999907
ENSG00000230042	0	0	0	12.1515	0	1.40754	4.31981	1.87324	0	0	5.97078	0	25.7229	AK3P3	2.14357	0.136971	2.03797	0.0672096	0.946415	NA
ENSG00000162433	51.4642	163.546	62.5097	396.139	356.642	357.515	401.742	366.218	336.713	152.858	143.299	183.674	2972.32	AK4	247.693	-0.191093	0.493196	-0.387459	0.698417	0.999907
ENSG00000263535	0	0	8.4759	3.64545	1.0219	31.6696	3.23985	1.87324	0	3.79772	0	2.0184	55.7421	AK4P1	4.64517	2.04307	1.37571	1.48511	0.137515	NA
ENSG00000085231	253.509	280.496	234.147	255.182	287.153	310.362	266.748	203.246	337.831	255.397	225.894	208.904	3118.87	AK6	259.906	0.116854	0.156235	0.747939	0.454497	0.999907
ENSG00000140057	85.7736	71.266	54.0338	64.403	80.7298	76.007	74.5166	70.2465	40.2713	68.359	76.625	44.4047	806.636	AK7	67.2197	0.207573	0.229296	0.905264	0.365325	0.999907
ENSG00000165695	2.85912	8.223	7.41641	8.50606	13.2847	4.22261	1.07995	3.74648	0	6.64601	12.9367	17.1564	86.0774	AK8	7.17311	0.0863245	0.798082	0.108165	0.913865	NA
ENSG00000155085	114.365	154.41	126.079	80.2	95.0364	55.5977	106.915	121.761	137.593	99.6902	56.7224	43.3956	1191.76	AK9	99.3137	0.144274	0.33325	0.432931	0.665065	0.999907
ENSG00000231824	0	10.0503	0	0	0	0	2.1599	0	0	0	0	0	12.2102	AKAIN1	1.01752	2.21113	3.03656	0.728168	0.466511	NA
ENSG00000121057	3444.29	3594.37	3449.69	3256.61	3591.97	3529.4	3382.41	3311.89	3239.6	3211.92	3564.56	3452.47	41029.2	AKAP1	3419.1	0.0497703	0.0565548	0.880036	0.37884	0.999907
ENSG00000263004	40.9807	71.266	43.439	13.3667	26.5693	11.9641	14.0394	28.0986	17.8983	18.0392	29.8539	26.2392	341.754	AKAP1-DT	28.4795	0.628138	0.464467	1.35239	0.176252	0.999907
ENSG00000108599	623.289	552.768	606.027	364.545	442.481	410.297	377.983	439.275	375.865	450.03	422.93	412.762	5478.25	AKAP10	456.521	0.274784	0.15888	1.7295	0.0837189	0.999907
ENSG00000023516	1038.81	836.919	920.694	706.003	761.313	870.562	946.037	757.725	786.408	717.769	796.104	564.142	9702.49	AKAP11	808.541	0.16923	0.146685	1.1537	0.248624	0.999907
ENSG00000131016	5633.42	4307.94	5424.57	164.045	63.3576	79.5259	5081.17	4242.89	3877.23	176.594	154.245	91.8371	29296.8	AKAP12	2441.4	0.202138	1.22294	0.165289	0.868717	0.999907
ENSG00000170776	1522.96	1383.29	1488.58	2336.74	2514.89	2599.72	1429.86	1467.68	1260.71	2175.15	2297.75	2696.58	23173.9	AKAP13	1931.16	0.0645277	0.247272	0.260959	0.794124	0.999907
ENSG00000197976	887.281	807.682	956.717	742.457	788.904	746.699	762.446	826.098	748.374	841.195	1053.84	971.858	10133.6	AKAP17A	844.463	-0.0785065	0.12343	-0.636039	0.524751	0.999907
ENSG00000111254	6.67128	0.913667	2.11897	0	7.15327	2.11131	2.1599	8.42958	16.7797	11.3932	1.99026	0	59.7211	AKAP3	4.97676	-1.0977	1.01573	-1.0807	0.279833	NA
ENSG00000147081	16.2017	1.82733	5.29743	0	1.0219	2.81507	3.23985	0.93662	3.35594	1.89886	0	0	36.5947	AKAP4	3.04956	1.54665	1.18824	1.30163	0.193044	NA
ENSG00000179841	66.7128	80.4027	33.9036	103.288	104.233	100.639	38.8783	48.7042	52.5764	43.6738	60.7029	77.7083	811.423	AKAP5	67.6186	0.60281	0.301789	1.99745	0.0457758	0.920015
ENSG00000151320	17.1547	10.964	12.7138	18.2273	10.219	9.14899	15.1193	16.8592	30.2035	24.6852	14.9269	16.1472	196.369	AKAP6	16.3641	-0.601146	0.367875	-1.63411	0.102236	0.999907
ENSG00000118507	67.6659	142.532	146.209	704.788	973.867	898.009	105.835	101.155	134.238	307.615	235.846	293.677	4111.44	AKAP7	342.62	1.31552	0.577274	2.27886	0.0226757	0.711903
ENSG00000105127	694.767	807.682	825.34	814.151	910.51	808.63	750.566	717.451	717.052	843.094	808.045	872.957	9570.25	AKAP8	797.52	0.0452962	0.0980418	0.462009	0.644075	0.999907
ENSG00000011243	267.804	191.87	246.86	273.409	284.087	298.398	173.872	295.972	191.289	314.261	374.169	361.293	3273.29	AKAP8L	272.774	-0.13168	0.220603	-0.596909	0.550568	0.999907
ENSG00000127914	1282.79	938.336	1270.32	932.021	984.086	945.865	1379.1	1064.94	1119.76	681.691	873.724	917.362	12390	AKAP9	1032.5	0.0740054	0.181295	0.408205	0.683123	0.999907
ENSG00000166452	291.63	386.481	282.883	302.573	229.927	266.728	341.265	370.901	266.238	303.818	306.5	304.778	3653.72	AKIP1	304.477	-0.105808	0.149475	-0.707868	0.479027	0.999907
ENSG00000174574	1994.71	2071.28	2069.18	1392.56	1218.1	1169.66	1676.08	1592.25	1626.51	1258	1290.68	1272.6	18631.6	AKIRIN1	1552.64	0.185997	0.18912	0.983489	0.325367	0.999907
ENSG00000135334	785.305	714.488	735.284	540.742	432.262	470.821	656.61	720.26	717.052	470.918	442.833	470.287	7156.86	AKIRIN2	596.405	0.0811088	0.210048	0.386144	0.69939	0.999907
ENSG00000106948	223.965	175.424	286.061	272.194	216.642	205.5	168.472	167.655	185.695	245.902	358.247	378.45	2884.21	AKNA	240.351	-0.12629	0.25368	-0.49783	0.618604	0.999907
ENSG00000162641	17.1547	20.1007	18.0113	4.86061	0	2.11131	6.47971	14.0493	17.8983	0	4.97565	12.1104	117.752	AKNAD1	9.81266	0.166506	0.935463	0.177993	0.858728	NA
ENSG00000117448	2001.39	2201.94	2024.68	2687.91	2811.24	2617.32	1707.4	1565.09	1767.46	2598.59	2662.97	2497.77	27143.8	AKR1A1	2261.98	0.164341	0.178239	0.922027	0.356515	0.999907
ENSG00000085662	3.81216	0	5.29743	935.667	1048.47	898.713	0	2.80986	0	1314.01	1625.05	1045.53	6879.35	AKR1B1	573.279	-0.463395	2.05602	-0.225384	0.82168	0.999907
ENSG00000198074	66.7128	174.51	75.2236	4136.38	4225.54	4135.35	182.512	212.613	112.983	3551.82	3477.98	3012.46	23364.1	AKR1B10	1947.01	0.280389	1.15014	0.243787	0.807395	0.999907
ENSG00000213606	0	0	0	1.21515	9.19707	2.81507	0	0	0	0.94943	1.99026	4.0368	20.2038	AKR1B10P1	1.68365	0.91937	1.77755	0.517213	0.605007	NA
ENSG00000227471	0	0	2.11897	38.8848	26.5693	26.7432	0	0	0	50.3198	18.9075	2.0184	165.562	AKR1B15	13.7968	0.402185	1.60456	0.250651	0.802084	NA
ENSG00000187134	306.879	494.294	329.5	195.639	132.847	164.682	558.335	606.929	548.137	353.188	261.719	501.572	4453.72	AKR1C1	371.143	-0.80112	0.327212	-2.44833	0.0143522	0.582884
ENSG00000151632	184.89	231.158	156.804	14.5818	8.17517	9.85276	390.942	310.958	393.764	30.3818	36.8198	50.4599	1818.79	AKR1C2	151.566	-1.00258	0.956618	-1.04805	0.294616	0.999907
ENSG00000196139	3013.51	3441.78	3382.94	1012.22	917.663	865.636	2835.95	2955.97	3690.41	1027.28	894.622	1339.21	25377.2	AKR1C3	2114.77	-0.0124319	0.456687	-0.0272219	0.978283	0.999907
ENSG00000198610	37.1686	28.3237	28.6061	0	1.0219	1.40754	20.5191	36.5282	66.0001	2.84829	0	3.0276	225.451	AKR1C4	18.7876	-0.415854	1.18455	-0.351065	0.72554	0.999907
ENSG00000264006	0.953041	1.82733	5.29743	0	0	0	0	0.93662	0	0	0	5.04599	14.0604	AKR1C8	1.1717	0.423007	2.11348	0.200147	0.841366	NA
ENSG00000165568	43.8399	62.1293	76.2831	0	0	0	63.7171	72.1197	104.034	0	0	5.04599	427.169	AKR1E2	35.5974	-0.426167	2.01634	-0.211357	0.832609	0.999907
ENSG00000053371	968.289	1103.71	1057.37	2086.41	2164.38	2100.75	1209.55	1220.42	1252.88	1850.44	1698.69	1747.93	18460.8	AKR7A2	1538.4	0.0782601	0.252656	0.309749	0.756752	0.999907
ENSG00000229020	0	2.741	20.1303	0	7.15327	2.81507	7.55966	0.93662	7.83052	8.54487	2.98539	8.07359	68.7703	AKR7A2P1	5.73085	-0.133111	0.993098	-0.134036	0.893374	NA
ENSG00000162482	385.028	519.876	462.996	1520.15	1796.49	1708.75	465.459	532.937	439.628	1091.85	1050.86	922.408	10896.4	AKR7A3	908.036	0.505556	0.424176	1.19186	0.233318	0.999907
ENSG00000211454	56.2294	63.9567	74.1641	170.121	161.46	208.316	60.4773	80.5493	58.1696	176.594	143.299	201.84	1455.18	AKR7L	121.265	0.0262332	0.42974	0.0610444	0.951324	0.999907
ENSG00000142208	1857.48	2014.64	1936.74	2099.78	1844.52	1919.18	1864	1794.56	1817.8	2056.47	2179.33	1936.65	23321.1	AKT1	1943.43	0.00251995	0.0785067	0.0320985	0.974394	0.999907
ENSG00000204673	1101.71	1154.87	992.739	1036.52	1054.6	971.201	725.727	857.007	759.561	926.644	885.666	971.858	11438.1	AKT1S1	953.176	0.299429	0.101795	2.94148	0.00326651	0.285623
ENSG00000105221	2371.16	2555.53	2288.49	1658.68	1711.68	1832.61	2072.43	2231.03	1921.83	2000.45	2150.48	1847.84	24642.2	AKT2	2053.52	0.0228215	0.135304	0.168668	0.866058	0.999907
ENSG00000117020	17.1547	19.187	7.41641	18.2273	10.219	17.5942	20.5191	23.4155	8.94917	11.3932	26.8685	17.1564	198.1	AKT3	16.5084	-0.267953	0.406608	-0.658996	0.509898	0.999907
ENSG00000166971	566.106	539.977	438.628	915.009	689.78	699.546	489.218	487.042	481.018	729.163	815.011	742.77	7593.27	AKTIP	632.772	0.039252	0.217589	0.180395	0.856843	0.999907
ENSG00000148218	576.59	442.215	468.293	527.376	541.605	540.494	515.137	598.5	385.933	741.505	752.318	740.752	6830.72	ALAD	569.226	-0.270582	0.178994	-1.51168	0.130616	0.999907
ENSG00000023330	1018.8	1314.77	1190.86	2907.86	2956.35	2689.8	1158.79	1125.82	1076.14	2941.34	2296.76	3153.75	23831	ALAS1	1985.92	0.0393867	0.372434	0.105755	0.915777	0.999907
ENSG00000170017	865.361	883.516	975.787	1744.96	2064.23	1943.81	998.955	849.514	665.595	2288.13	2517.68	2497.77	18295.3	ALCAM	1524.61	-0.211756	0.379708	-0.557681	0.577062	0.999907
ENSG00000161618	401.23	410.236	251.098	445.961	339.27	281.507	280.787	313.768	342.306	299.071	255.748	309.824	3930.81	ALDH16A1	327.567	0.240044	0.167883	1.42983	0.152766	0.999907
ENSG00000059573	2800.99	2844.25	2824.59	3338.02	4167.29	4026.26	3097.3	2996.25	2770.89	3571.76	3352.59	3430.27	39220.4	ALDH18A1	3268.37	0.0576258	0.139686	0.412539	0.679944	0.999907
ENSG00000165092	5468.55	6444.09	6076.16	794.709	607.006	567.238	5073.61	4592.25	4240.79	647.512	617.976	843.69	35973.6	ALDH1A1	2997.8	0.317467	0.807611	0.393094	0.69425	0.999907
ENSG00000128918	4.7652	10.0503	8.4759	8.50606	1.0219	7.03769	5.39976	0	0	10.4437	0.99513	14.1288	70.8245	ALDH1A2	5.90204	0.361181	0.976242	0.369971	0.711404	NA
ENSG00000184254	49.5581	46.597	39.201	87.4909	20.4379	53.4864	17.2792	16.8592	15.661	57.9153	62.6932	40.368	507.547	ALDH1A3	42.2956	0.48936	0.460485	1.06271	0.287915	0.999907
ENSG00000259583	33.3564	22.8417	47.6769	83.8454	75.6203	82.3409	59.3973	41.2113	23.4916	38.9266	36.8198	33.3036	578.832	ALDH1A3-AS1	48.236	0.567159	0.37137	1.52721	0.126709	0.999907
ENSG00000137124	1099.81	1192.34	1105.04	1382.84	1459.27	1335.05	541.056	805.493	1371.46	1579.85	1965.38	1640.96	15478.5	ALDH1B1	1289.88	-0.0615624	0.273661	-0.224959	0.822011	0.999907
ENSG00000144908	0	0.913667	0	1278.34	1473.57	1370.24	0	0	0	1466.87	1120.52	1399.76	8110.21	ALDH1L1	675.851	0.0484417	2.63438	0.0183883	0.985329	0.999907
ENSG00000246022	0	0	0	7.29091	15.3284	7.74146	0	0	0	8.54487	13.9318	12.1104	64.9479	ALDH1L1-AS2	5.41232	-0.19027	1.6675	-0.114105	0.909155	NA
ENSG00000136010	6.67128	10.0503	5.29743	0	2.04379	11.9641	1.07995	17.7958	20.1356	7.59544	2.98539	11.1012	96.7203	ALDH1L2	8.06002	-0.728492	0.815436	-0.893377	0.371655	NA
ENSG00000111275	1776.47	2082.25	1845.63	3181.27	3434.59	3322.49	1517.33	1610.05	1645.53	3050.52	3065	3024.57	29555.7	ALDH2	2462.97	0.169009	0.267592	0.631593	0.527653	0.999907
ENSG00000108602	301.161	463.229	299.835	574.767	457.81	487.008	396.342	397.127	233.797	751.949	773.216	823.506	5959.75	ALDH3A1	496.645	-0.386156	0.310665	-1.243	0.213869	0.999907
ENSG00000072210	2015.68	2298.79	2299.09	3943.17	4169.34	4323.96	2875.91	2520.44	2683.63	3577.45	3496.89	3569.54	37773.9	ALDH3A2	3147.82	0.0249205	0.225963	0.110286	0.912183	0.999907
ENSG00000006534	774.822	776.617	754.355	867.618	696.933	674.21	873.681	868.246	587.289	870.628	760.279	991.033	9495.71	ALDH3B1	791.309	-0.124669	0.137236	-0.908423	0.363655	0.999907
ENSG00000132746	71.478	66.6977	50.8554	9.72121	5.10948	14.0754	65.877	62.7535	15.661	18.0392	18.9075	30.276	429.451	ALDH3B2	35.7876	0.0438645	0.646403	0.0678593	0.945898	0.999907
ENSG00000159423	587.073	692.56	584.837	713.294	688.758	610.168	698.729	718.387	582.815	794.673	726.445	844.699	8242.44	ALDH4A1	686.87	-0.17252	0.11624	-1.48417	0.137765	0.999907
ENSG00000112294	186.796	214.712	130.317	421.658	521.167	532.049	354.224	261.317	396.001	467.12	596.083	450.103	4531.55	ALDH5A1	377.629	-0.331008	0.351311	-0.942206	0.346087	0.999907
ENSG00000119711	118.177	86.7984	147.269	424.088	495.62	394.814	131.754	141.43	116.339	317.11	416.959	355.238	3145.6	ALDH6A1	262.133	0.172169	0.475942	0.361744	0.717543	0.999907
ENSG00000164904	716.686	997.724	685.488	1721.87	1743.36	1961.4	842.362	1043.39	1188	1505.8	1548.42	1216.08	15170.6	ALDH7A1	1264.22	0.0918339	0.289967	0.316704	0.751468	0.999907
ENSG00000251400	0.953041	0.913667	0	3.64545	2.04379	1.40754	0	0	3.35594	2.84829	1.99026	1.0092	18.1672	ALDH7A1P1	1.51393	-0.056823	1.19507	-0.0475478	0.962077	NA
ENSG00000118514	17.1547	15.5323	43.439	0	0	0	21.599	13.1127	8.94917	17.0897	0	13.1196	149.996	ALDH8A1	12.4997	0.0420834	1.27184	0.0330887	0.973604	NA
ENSG00000143149	829.145	1013.26	947.181	1141.03	1366.28	1259.75	762.446	725.88	703.629	1247.55	1315.56	1004.15	12315.9	ALDH9A1	1026.32	0.186956	0.206405	0.905772	0.365057	0.999907
ENSG00000149925	35.2625	55.7337	57.2123	83.8454	79.7079	114.011	74.5166	91.7887	54.8137	72.1567	39.8052	85.7819	844.635	ALDOA	70.3863	0.0253714	0.315129	0.0805111	0.935831	0.999907
ENSG00000136872	86.7267	108.726	96.4133	6.07576	12.2628	11.9641	30.2386	42.1479	41.3899	25.6346	25.8734	35.322	522.775	ALDOB	43.5646	0.684018	0.628708	1.08798	0.276606	0.999907
ENSG00000109107	1070.26	1254.46	1169.67	765.545	853.283	868.451	1076.71	1207.3	1001.19	449.081	357.252	414.781	10488	ALDOC	874	0.408772	0.318284	1.2843	0.199037	0.999907
ENSG00000033011	658.551	582.919	656.882	635.524	449.634	451.116	440.62	443.021	453.052	541.175	675.693	588.363	6576.55	ALG1	548.046	0.127411	0.167468	0.760809	0.446771	0.999907
ENSG00000139133	36.2155	59.3883	49.7959	44.9606	48.0291	40.8186	39.9582	58.0704	43.6272	43.6738	35.8247	46.4231	546.786	ALG10	45.5655	0.0575436	0.221796	0.259444	0.795293	0.999907
ENSG00000175548	104.834	174.51	205.54	30.3788	20.4379	14.7791	146.873	133.937	175.627	37.0278	41.7955	49.4507	1135.19	ALG10B	94.5994	-0.0867883	0.641743	-0.135238	0.892423	0.999907
ENSG00000253710	163.923	166.287	128.198	92.3515	96.0582	133.716	97.1956	137.683	133.119	109.185	116.43	122.113	1496.26	ALG11	124.688	0.128508	0.197823	0.649612	0.515943	0.999907
ENSG00000182858	200.139	208.316	250.039	166.476	118.54	119.641	218.15	217.296	172.272	111.083	156.235	128.168	2066.35	ALG12	172.196	0.0829122	0.253273	0.327364	0.743393	0.999907
ENSG00000101901	506.065	494.294	421.676	410.721	462.919	436.337	497.858	419.606	535.832	387.368	437.857	288.631	5299.16	ALG13	441.597	0.0909004	0.156054	0.582492	0.560236	0.999907
ENSG00000229487	10.4834	0	2.11897	0	0	1.40754	10.7995	1.87324	0	4.74715	0	8.07359	39.5035	ALG13-AS1	3.29195	-0.856851	1.48773	-0.575945	0.564652	NA
ENSG00000172339	353.578	477.848	371.88	315.939	335.182	332.179	301.306	360.599	351.255	269.638	337.349	255.327	4062.08	ALG14	338.507	0.222161	0.149602	1.48502	0.13754	0.999907
ENSG00000254016	0	1.82733	0	4.86061	6.13138	10.5565	1.07995	0	0	4.74715	1.99026	14.1288	45.322	ALG1L10P	3.77683	0.098553	1.34504	0.0732714	0.94159	NA
ENSG00000242017	1.90608	0	0	0	1.0219	2.11131	1.07995	0	3.35594	0	2.98539	0	12.4606	ALG1L15P	1.03838	-0.504061	1.77127	-0.284576	0.775969	NA
ENSG00000251287	3.81216	0	0	4.86061	7.15327	6.33392	3.23985	0	0	11.3932	6.96591	15.138	58.8969	ALG1L2	4.90807	-0.728431	1.21909	-0.597521	0.55016	NA
ENSG00000251087	10.4834	5.482	11.6544	52.2515	28.6131	44.3374	3.23985	0	0	29.4323	25.8734	38.3496	249.717	ALG1L3P	20.8097	0.655278	0.980131	0.668562	0.503775	0.999907
ENSG00000226943	4.7652	7.30934	2.11897	8.50606	9.19707	8.44522	3.23985	2.80986	6.71188	18.0392	13.9318	31.2852	116.36	ALG1L5P	9.69663	-0.913575	0.670458	-1.36261	0.173005	NA
ENSG00000238278	2.85912	11.8777	22.2492	29.1636	50.0729	28.8545	24.8389	18.7324	30.2035	30.3818	39.8052	108.993	398.032	ALG1L6P	33.1694	-0.803819	0.590477	-1.36131	0.173417	0.999907
ENSG00000227620	3.81216	1.82733	0	0	0	2.11131	3.23985	2.80986	0	0	0	0	13.8005	ALG1L8P	1.15004	0.376861	1.99837	0.188585	0.850418	NA
ENSG00000248671	0.953041	13.705	8.4759	0	0	6.33392	6.47971	19.669	1.11865	0	0	0	56.7352	ALG1L9P	4.72794	0.114128	1.57354	0.0725292	0.942181	NA
ENSG00000119523	501.299	434.905	449.222	706.003	737.809	696.027	559.415	528.253	660.001	892.465	994.135	1123.24	8282.77	ALG2	690.231	-0.432617	0.236705	-1.82766	0.0676002	0.999907
ENSG00000214160	1102.67	1306.54	1160.14	1025.59	1019.85	933.197	1141.51	1406.8	1105.22	1176.34	1128.48	1243.33	13749.7	ALG3	1145.81	-0.137726	0.111514	-1.23505	0.216812	0.999907
ENSG00000120697	1012.13	1121.07	969.431	644.03	758.247	751.625	916.879	1000.31	1227.16	713.022	842.875	673.136	10629.9	ALG5	885.826	-0.0312674	0.192996	-0.162011	0.871298	0.999907
ENSG00000088035	246.837	237.553	250.039	117.87	202.335	154.125	290.507	194.817	228.204	250.65	270.675	171.564	2615.18	ALG6	217.931	-0.217734	0.222987	-0.976444	0.328845	0.999907
ENSG00000159063	545.139	504.344	570.004	413.151	431.24	489.119	677.13	593.817	786.408	448.131	494.58	533.866	6486.93	ALG8	540.577	-0.258006	0.163314	-1.57981	0.11415	0.999907
ENSG00000086848	115.318	127.913	134.555	115.439	147.153	116.826	116.635	97.4084	101.797	129.123	93.5422	136.242	1431.95	ALG9	119.329	0.165201	0.157393	1.04961	0.293897	0.999907
ENSG00000100601	133.426	116.036	157.864	126.376	237.08	164.682	144.713	182.641	140.949	157.605	155.24	117.067	1833.68	ALKBH1	152.807	0.0582694	0.205385	0.283708	0.776634	0.999907
ENSG00000189046	232.542	285.978	278.645	283.13	329.051	290.656	220.31	243.521	270.712	329.452	261.719	255.327	3281.04	ALKBH2	273.42	0.103975	0.135175	0.769192	0.441779	0.999907
ENSG00000166199	291.63	319.783	303.013	608.791	439.415	506.01	165.233	186.387	252.814	494.653	447.808	456.158	4471.7	ALKBH3	372.641	0.300994	0.319085	0.943302	0.345526	0.999907
ENSG00000244926	11.4365	2.741	9.53538	6.07576	5.10948	14.7791	2.1599	0	4.47459	0.94943	0.99513	0	58.2563	ALKBH3-AS1	4.85469	2.58725	0.877639	2.94797	0.00319872	NA
ENSG00000160993	173.453	235.726	202.362	219.942	163.503	159.756	163.073	175.148	170.034	194.633	156.235	169.545	2183.41	ALKBH4	181.951	0.163448	0.145847	1.12068	0.262423	0.999907
ENSG00000091542	1154.13	1260.86	1087.03	2121.65	2429.05	2035.3	1461.17	1466.75	1332.31	1737.46	1805.17	1881.15	19772	ALKBH5	1647.67	0.058881	0.225137	0.261534	0.793681	0.999907
ENSG00000239382	0	10.964	12.7138	4.86061	2.04379	3.51884	22.679	13.1127	20.1356	2.84829	9.9513	4.0368	106.865	ALKBH6	8.9054	-1.09441	0.787869	-1.38908	0.164808	NA
ENSG00000125652	551.81	751.034	662.179	927.16	888.028	833.262	510.817	827.972	708.103	826.004	585.136	628.731	8700.24	ALKBH7	725.02	0.174374	0.175903	0.991308	0.321535	0.999907
ENSG00000137760	201.092	169.028	228.849	149.464	174.744	132.309	186.832	200.437	208.068	167.1	172.157	201.84	2191.92	ALKBH8	182.66	-0.108288	0.161785	-0.669332	0.503284	0.999907
ENSG00000116127	629.96	560.078	607.086	431.379	521.167	448.301	657.69	504.838	536.95	411.103	491.594	458.176	6258.32	ALMS1	521.527	0.0639761	0.152842	0.418576	0.675526	0.999907
ENSG00000230002	4.7652	15.5323	4.23795	0	3.06569	2.81507	20.5191	15.9225	24.6102	0.94943	0	0	92.4175	ALMS1-IT1	7.70146	-1.01845	1.18975	-0.85602	0.391987	NA
ENSG00000108839	17.1547	33.8057	37.082	14.5818	22.4817	14.0754	48.5978	46.831	36.9153	38.9266	14.9269	21.1932	346.572	ALOX12	28.881	-0.577348	0.401907	-1.43652	0.150854	0.999907
ENSG00000215067	10.4834	17.3597	24.3682	24.303	22.4817	26.0394	11.8795	46.831	26.8475	17.0897	23.8831	9.08279	260.649	ALOX12-AS1	21.7208	-0.120354	0.443313	-0.271488	0.786016	0.999907
ENSG00000179477	0	0	0	17.0121	8.17517	0.703769	0	10.3028	0	1.89886	0	5.04599	43.1387	ALOX12B	3.59489	0.567978	1.78261	0.318621	0.750014	NA
ENSG00000161905	7.62432	4.56833	7.41641	0	0	0.703769	5.39976	14.0493	6.71188	4.74715	0	0	51.2209	ALOX15	4.26841	-0.606831	1.27096	-0.477458	0.633036	NA
ENSG00000179593	0	1.82733	0	10.9364	4.08759	6.33392	0	0	0	0	3.98052	9.08279	36.2485	ALOX15B	3.02071	0.822563	1.67928	0.48983	0.624254	NA
ENSG00000012779	206.81	230.244	181.172	1520.15	1434.74	1610.93	184.672	150.796	117.458	1268.44	1128.48	1492.61	9526.5	ALOX5	793.875	0.255534	0.815276	0.313432	0.753953	0.999907
ENSG00000132965	0	4.56833	3.17846	3.64545	1.0219	12.6678	6.47971	6.55634	3.35594	19.938	0.99513	1.0092	63.4163	ALOX5AP	5.28469	-0.591201	0.979725	-0.603436	0.546219	NA
ENSG00000179148	17.1547	21.928	13.7733	25.5182	11.2409	7.03769	4.31981	12.1761	1.11865	23.7358	15.9221	21.1932	175.118	ALOXE3	14.5932	0.286762	0.597482	0.479951	0.631262	NA
ENSG00000163286	89.5858	72.1797	87.9374	9.72121	3.06569	7.03769	558.335	608.803	250.577	7.59544	5.97078	18.1656	1718.97	ALPG	143.248	-2.42701	1.14192	-2.12538	0.0335548	0.835454
ENSG00000163295	0	0	0	23.0879	29.635	8.44522	1.07995	10.3028	10.0678	10.4437	6.96591	11.1012	111.13	ALPI	9.26079	0.285415	1.14489	0.249295	0.803132	NA
ENSG00000073331	252.556	245.776	243.682	204.145	228.905	180.869	169.552	212.613	202.475	139.566	109.464	148.352	2337.96	ALPK1	194.83	0.465338	0.187558	2.48103	0.0131002	0.56782
ENSG00000198796	10.4834	31.0647	8.4759	0	0	2.11131	3.23985	9.3662	4.47459	0	1.99026	0	71.2062	ALPK2	5.93385	1.45277	1.30675	1.11175	0.266247	NA
ENSG00000136383	96.2571	79.489	40.2605	131.236	143.065	90.7862	38.8783	76.8028	54.8137	164.251	163.201	174.591	1253.63	ALPK3	104.469	-0.212663	0.417152	-0.509797	0.610193	0.999907
ENSG00000162551	0	11.8777	0	7.29091	0	1.40754	0	0	0	6.64601	4.97565	3.0276	35.2254	ALPL	2.93545	0.482106	1.7037	0.282976	0.777195	NA
ENSG00000163283	3.81216	17.3597	26.4872	8.50606	8.17517	0.703769	47.5179	62.7535	20.1356	12.3426	7.96104	38.3496	254.104	ALPP	21.1753	-1.54859	0.706992	-2.19039	0.0284961	0.784152
ENSG00000003393	668.081	743.725	616.621	595.424	559.999	555.977	699.809	518.887	627.561	671.247	587.127	682.218	7526.68	ALS2	627.223	-0.017712	0.119452	-0.148278	0.882124	0.999907
ENSG00000178038	644.255	529.927	559.409	1456.97	1459.27	1472.99	714.928	640.648	559.323	1562.76	1495.68	1789.31	12885.5	ALS2CL	1073.79	-0.143474	0.38123	-0.376345	0.70666	0.999907
ENSG00000180318	12.3895	5.482	12.7138	0	0	0	3.23985	9.3662	17.8983	0	0	0	61.0898	ALX1	5.09081	0.00587439	1.70933	0.00343667	0.997258	NA
ENSG00000183684	1132.21	1173.15	1209.93	1086.35	1279.41	1278.75	1172.83	1263.5	1374.82	1389.02	1272.77	1125.26	14758	ALYREF	1229.83	-0.0851504	0.0883669	-0.963601	0.335246	0.999907
ENSG00000242110	1.90608	17.3597	18.0113	2.4303	8.17517	0.703769	19.4391	8.42958	5.59323	21.8369	0	0	103.885	AMACR	8.65709	-0.189553	1.076	-0.176165	0.860164	NA
ENSG00000106927	11.4365	0.913667	15.8923	12.1515	27.5912	23.9281	4.31981	10.3028	8.94917	42.7244	42.7906	51.4691	252.469	AMBP	21.0391	-0.804247	0.713755	-1.12678	0.259834	0.999907
ENSG00000110497	483.192	508.912	576.361	425.303	524.233	582.721	517.297	607.866	486.611	566.81	480.648	459.185	6219.14	AMBRA1	518.262	-0.00730703	0.120385	-0.0606971	0.9516	0.999907
ENSG00000123505	3125.02	2970.33	3010	3026.94	3254.74	3047.32	2618.88	2556.97	3060.62	2930.89	3517.78	3059.89	36179.4	AMD1	3014.95	0.0549944	0.0942947	0.583219	0.559746	0.999907
ENSG00000139344	0	0	0	0	2.04379	0.703769	2.1599	6.55634	0	7.59544	1.99026	0	21.0495	AMDHD1	1.75413	-2.7014	1.65653	-1.63076	0.102942	NA
ENSG00000162066	195.373	230.244	177.994	108.148	142.044	151.31	139.314	236.965	180.102	137.667	163.201	128.168	1990.53	AMDHD2	165.878	0.0297577	0.226612	0.131316	0.895525	0.999907
ENSG00000125363	1.90608	12.7913	0	0	0	0	3.23985	0	0	0	0	0	17.9373	AMELX	1.49477	2.20082	2.85189	0.771708	0.440287	NA
ENSG00000184675	192.514	183.647	234.147	97.2121	119.562	115.418	158.753	131.127	180.102	109.185	220.919	114.039	1856.62	AMER1	154.719	0.0447793	0.2724	0.164388	0.869426	0.999907
ENSG00000159461	1474.35	1693.02	1554.27	1622.23	1647.3	1524.36	1196.59	1364.65	1072.78	1654.86	1559.37	1563.25	17927	AMFR	1493.92	0.177476	0.12472	1.42299	0.154739	0.999907
ENSG00000104899	95.3041	58.4747	58.2718	68.0485	83.7955	80.9334	18.3592	26.2253	44.7459	112.033	193.055	137.251	976.497	AMH	81.3748	-0.257523	0.498626	-0.516465	0.60553	0.999907
ENSG00000181754	200.139	194.611	173.756	140.958	150.219	163.978	150.113	150.796	154.373	171.847	202.011	195.785	2048.58	AMIGO1	170.715	-0.000392742	0.15119	-0.00259767	0.997927	0.999907
ENSG00000139211	1171.29	1073.56	1184.51	1847.03	1475.62	1539.85	1514.09	1369.34	1498.99	1546.62	1403.13	1772.15	17396.2	AMIGO2	1449.68	-0.135136	0.151015	-0.894851	0.370867	0.999907
ENSG00000101935	617.57	601.193	567.885	377.912	492.554	436.337	528.096	430.845	488.848	374.076	529.409	337.072	5781.8	AMMECR1	481.816	0.203206	0.174944	1.16155	0.245419	0.999907
ENSG00000144233	615.664	567.387	538.219	555.324	564.087	526.419	759.206	594.753	696.917	597.192	715.498	564.142	7294.81	AMMECR1L	607.901	-0.221759	0.106555	-2.08117	0.0374181	0.87171
ENSG00000166126	586.12	528.099	519.149	1483.7	1385.69	1276.64	803.484	867.31	558.205	1096.59	1078.72	1161.59	11345.3	AMN	945.441	0.0540918	0.316419	0.17095	0.864263	0.999907
ENSG00000151743	86.7267	45.6833	97.4728	68.0485	72.5546	78.1183	32.3985	50.5775	64.8815	44.6232	53.737	48.4415	743.264	AMN1	61.9386	0.606653	0.24453	2.48089	0.0131054	0.56782
ENSG00000126016	892.999	980.365	920.694	563.83	395.474	433.522	991.395	932.873	780.815	636.118	616.981	651.942	8797.01	AMOT	733.084	-0.138981	0.26054	-0.533434	0.593733	0.999907
ENSG00000166025	0	0	9.53538	6.07576	1.0219	0	0	0	1.11865	0	1.99026	0	19.7419	AMOTL1	1.64516	2.42274	2.04683	1.18366	0.236549	NA
ENSG00000114019	807.225	811.336	948.241	821.442	742.919	728.401	884.48	931	835.629	716.82	712.513	814.423	9754.43	AMOTL2	812.869	-0.0110267	0.110174	-0.100084	0.920278	0.999907
ENSG00000116337	641.396	788.495	764.95	482.415	473.138	532.753	591.813	564.782	580.577	522.187	607.029	391.569	6941.1	AMPD2	578.425	0.177281	0.178772	0.99166	0.321364	0.999907
ENSG00000133805	170.594	145.273	207.659	398.57	352.554	323.03	89.636	101.155	115.221	247.801	243.807	403.68	2798.98	AMPD3	233.248	0.410669	0.399309	1.02845	0.303738	0.999907
ENSG00000145020	0	0	0	4.86061	1.0219	4.92638	3.23985	0	3.35594	5.69658	0	0	23.1013	AMT	1.9251	-0.179567	1.71899	-0.104461	0.916804	NA
ENSG00000240038	121.036	53.9063	98.5323	12.1515	33.7226	10.5565	61.5572	41.2113	73.8307	17.0897	20.8977	23.2116	567.704	AMY2B	47.3086	0.473765	0.607338	0.780068	0.435351	0.999907
ENSG00000174945	4.7652	0	6.35692	0	1.0219	0	0	0	0	0	0	0	12.144	AMZ1	1.012	3.43908	2.81353	1.22234	0.22158	NA
ENSG00000196704	1112.2	1186.85	1088.09	919.87	1018.83	940.939	896.36	960.035	904.985	1025.38	939.403	991.033	11984	AMZ2	998.665	0.132274	0.0927482	1.42616	0.153823	0.999907
ENSG00000291140	42.8868	32.892	34.9631	10.9364	14.3065	11.9641	20.5191	14.0493	13.4238	18.0392	12.9367	18.1656	245.082	AMZ2P1	20.4235	0.60755	0.434445	1.39845	0.161977	0.999907
ENSG00000153107	1039.77	1064.42	1024.52	947.818	978.977	1181.63	1060.51	949.732	940.782	882.97	1075.74	794.239	11941.1	ANAPC1	995.092	0.129992	0.105499	1.23217	0.217886	0.999907
ENSG00000164162	22.873	22.8417	18.0113	46.1758	55.1824	52.0789	41.0382	20.6056	35.7967	63.6118	54.7321	57.5243	490.472	ANAPC10	40.8726	-0.330788	0.388205	-0.852096	0.394161	0.999907
ENSG00000141552	1820.31	2156.25	1917.67	1520.15	1421.46	1306.9	1761.4	1991.25	2240.65	1499.15	1268.79	1334.16	20238.1	ANAPC11	1686.51	0.00678763	0.186451	0.0364043	0.97096	0.999907
ENSG00000129055	887.281	862.502	815.805	585.703	571.24	681.248	666.33	675.303	1005.66	704.477	603.049	730.66	8789.26	ANAPC13	732.438	0.00669634	0.172182	0.038891	0.968977	0.999907
ENSG00000110200	50.5111	37.4603	24.3682	37.6697	41.8977	44.3374	32.3985	53.3873	23.4916	23.7358	38.8101	44.4047	452.473	ANAPC15	37.706	0.128401	0.295839	0.434025	0.664271	0.999907
ENSG00000166295	1490.56	1640.95	1542.61	1757.11	1901.75	1773.5	1629.65	1748.67	1938.61	1480.16	1210.08	1484.53	19598.2	ANAPC16	1633.18	0.0907127	0.129145	0.702411	0.482423	0.999907
ENSG00000233673	0	0	0	2.4303	0	5.63015	6.47971	0.93662	0	0	0.99513	0	16.4719	ANAPC1P1	1.37266	-0.0345544	2.10579	-0.0164093	0.986908	NA
ENSG00000285793	5.71824	22.8417	6.35692	12.1515	14.3065	9.85276	12.9594	24.3521	15.661	0	8.95617	36.3312	169.488	ANAPC1P2	14.124	-0.463313	0.703288	-0.658781	0.510037	NA
ENSG00000176248	560.388	552.768	600.729	873.694	825.692	734.031	369.343	497.345	389.289	1058.61	1023.99	1246.36	8732.24	ANAPC2	727.687	-0.145073	0.319002	-0.454771	0.649274	0.999907
ENSG00000053900	444.117	342.625	419.557	409.506	477.226	397.629	502.177	417.732	466.476	482.311	660.766	545.977	5566.1	ANAPC4	463.842	-0.304761	0.139477	-2.18503	0.0288868	0.788119
ENSG00000089053	2515.07	3145.76	2551.24	3481.41	3354.89	3252.12	2489.29	2694.65	3108.72	3399.91	3615.31	3293.02	36901.4	ANAPC5	3075.11	-0.0235518	0.135476	-0.173845	0.861988	0.999907
ENSG00000196510	632.819	665.15	724.689	828.733	752.116	742.476	667.41	671.556	821.086	907.656	927.461	808.368	9149.52	ANAPC7	762.46	-0.145066	0.124111	-1.16884	0.24247	0.999907
ENSG00000214274	66.7128	58.4747	40.2605	65.6182	73.5765	92.1937	97.1956	79.6127	77.1866	77.8533	115.435	66.6071	910.727	ANG	75.8939	-0.366795	0.235843	-1.55525	0.119887	0.999907
ENSG00000013523	435.54	329.834	437.568	298.927	307.591	405.371	239.749	286.606	274.068	331.351	387.106	390.56	4124.27	ANGEL1	343.689	0.214438	0.175341	1.22298	0.221338	0.999907
ENSG00000174606	457.459	412.977	475.71	286.776	267.737	265.321	458.979	374.648	374.747	274.385	378.149	331.017	4357.91	ANGEL2	363.159	-0.0170779	0.204885	-0.0833536	0.93357	0.999907
ENSG00000154188	41.9338	43.856	27.5467	23.0879	3.06569	7.74146	56.1575	28.0986	40.2713	0.94943	7.96104	12.1104	292.78	ANGPT1	24.3983	0.0182506	0.766394	0.0238136	0.981001	0.999907
ENSG00000091879	19.0608	19.187	24.3682	2.4303	7.15327	2.81507	37.7983	17.7958	25.7289	0	13.9318	2.0184	172.288	ANGPT2	14.3573	-0.372682	0.878986	-0.423991	0.671572	NA
ENSG00000101280	7.62432	0	8.4759	10.9364	10.219	11.2603	6.47971	4.6831	0	2.84829	0.99513	10.092	73.6141	ANGPT4	6.13451	0.947074	0.877819	1.07889	0.280635	NA
ENSG00000116194	6.67128	2.741	3.17846	0	0	0.703769	0	6.55634	20.1356	0	0.99513	1.0092	41.9908	ANGPTL1	3.49923	-1.10044	1.42973	-0.769683	0.441488	NA
ENSG00000136859	2.85912	1.82733	0	0	1.0219	9.14899	2.1599	0.93662	0	6.64601	14.9269	9.08279	48.6096	ANGPTL2	4.0508	-1.13898	1.18643	-0.960002	0.337054	NA
ENSG00000167772	358.343	267.704	387.772	2830.09	2405.54	2400.56	417.941	538.556	312.102	1530.48	784.162	1879.13	14112.4	ANGPTL4	1176.03	0.663089	0.607515	1.09148	0.275063	0.999907
ENSG00000130812	0	0	0	0	3.06569	0	2.1599	0	8.94917	2.84829	0	0	17.0231	ANGPTL6	1.41859	-2.16329	2.34664	-0.921868	0.356597	NA
ENSG00000130173	1.90608	0	0	3.64545	6.13138	4.92638	0	0	2.23729	6.64601	0	0	25.4926	ANGPTL8	2.12438	0.899775	1.67503	0.537169	0.591151	NA
ENSG00000029534	116.271	62.1293	54.0338	476.339	476.204	426.484	58.3174	65.5634	39.1526	471.867	600.063	418.818	3265.24	ANK1	272.104	-0.0376505	0.706517	-0.0532902	0.957501	0.999907
ENSG00000145362	1.90608	3.65467	1.05949	1.21515	4.08759	0	0	2.80986	13.4238	0	7.96104	16.1472	52.2648	ANK2	4.3554	-1.76494	1.16831	-1.51068	0.130869	NA
ENSG00000151150	355.484	423.028	413.2	280.7	320.875	299.805	360.704	381.204	336.713	265.841	342.325	318.907	4098.79	ANK3	341.565	0.061903	0.149088	0.41521	0.677988	0.999907
ENSG00000151687	40.0277	53.9063	57.2123	32.8091	38.8321	44.3374	41.0382	59.9436	61.5255	36.0784	29.8539	25.23	520.794	ANKAR	43.3995	0.0781876	0.293194	0.266676	0.789719	0.999907
ENSG00000166839	34.3095	32.892	18.0113	64.403	50.0729	38.7073	34.5584	31.8451	24.6102	51.2692	42.7906	71.6531	495.123	ANKDD1A	41.2602	-0.112734	0.360053	-0.313104	0.754202	0.999907
ENSG00000189045	12.3895	43.856	23.3087	142.173	147.153	159.756	45.358	25.2887	32.4407	132.92	84.586	140.279	989.508	ANKDD1B	82.459	0.197686	0.619994	0.318851	0.74984	0.999907
ENSG00000132623	602.322	573.783	729.986	364.545	305.547	334.994	423.341	360.599	438.509	369.328	324.412	344.137	5171.5	ANKEF1	430.959	0.365124	0.231804	1.57514	0.115225	0.999907
ENSG00000153930	9.53041	11.8777	0	0	4.08759	0	3.23985	1.87324	0	9.4943	8.95617	9.08279	58.142	ANKFN1	4.84517	-0.355068	1.25524	-0.282869	0.777277	NA
ENSG00000185722	574.683	542.718	514.911	876.124	761.313	738.253	625.292	694.972	504.509	901.01	845.86	889.104	8468.75	ANKFY1	705.729	-0.155041	0.195654	-0.792424	0.428114	0.999907
ENSG00000154122	1465.78	1783.48	1635.85	1772.91	1744.38	1895.95	1990.35	2021.22	2129.9	1718.47	1830.04	1868.03	21856.4	ANKH	1821.36	-0.166046	0.0930222	-1.78502	0.0742585	0.999907
ENSG00000131503	27.6382	27.41	28.6061	26.7333	20.4379	21.1131	41.0382	32.7817	38.034	11.3932	15.9221	54.4967	345.604	ANKHD1	28.8004	-0.349529	0.38715	-0.902827	0.366618	0.999907
ENSG00000249637	29.5443	59.3883	34.9631	10.9364	33.7226	27.447	58.3174	25.2887	31.3221	19.938	16.9172	20.184	367.969	ANKHD1-DT	30.6641	0.196408	0.434228	0.452315	0.651042	0.999907
ENSG00000254996	13.3426	13.705	22.2492	10.9364	8.17517	2.11131	25.9188	29.0352	25.7289	18.9886	8.95617	20.184	199.331	ANKHD1-EIF4EBP3	16.6109	-0.882907	0.502008	-1.75875	0.0786199	0.999907
ENSG00000001629	1419.08	1270	1412.3	1060.83	1118.98	1140.81	1514.09	1347.8	1271.9	1197.23	1161.32	1165.62	15079.9	ANKIB1	1256.66	-0.0449299	0.117788	-0.381448	0.702871	0.999907
ENSG00000170209	2.85912	0	15.8923	0	2.04379	0	10.7995	4.6831	6.71188	0	0	0	42.9897	ANKK1	3.58248	-0.0959571	1.74343	-0.0550392	0.956107	NA
ENSG00000160117	11.4365	2.741	0	9.72121	1.0219	2.11131	0	2.80986	5.59323	0	0	0	35.435	ANKLE1	2.95292	1.69331	1.45479	1.16396	0.24444	NA
ENSG00000176915	1899.41	1756.98	1801.13	2301.5	2194.01	2220.39	1978.47	2093.34	1867.02	2239.71	2104.7	2432.17	24888.8	ANKLE2	2074.07	-0.0630446	0.109906	-0.573624	0.566222	0.999907
ENSG00000144504	403.136	439.474	299.835	183.488	265.693	183.684	435.22	407.429	304.272	172.796	282.617	226.061	3603.7	ANKMY1	300.309	-0.0421145	0.29347	-0.143505	0.885891	0.999907
ENSG00000106524	710.015	811.336	791.437	516.439	576.349	557.385	895.28	629.408	816.612	768.089	452.784	517.719	8042.85	ANKMY2	670.238	-0.0415884	0.203696	-0.204169	0.838221	0.999907
ENSG00000164331	386.934	291.46	350.69	424.088	491.532	408.89	303.466	342.803	309.865	492.754	534.385	412.762	4749.63	ANKRA2	395.802	-0.0266515	0.192434	-0.138497	0.889848	0.999907
ENSG00000148677	6.67128	5.482	5.29743	4.86061	0	0	0	0	0	0.94943	0	0	23.2608	ANKRD1	1.9384	3.8329	1.74783	2.19294	0.0283114	NA
ENSG00000088448	2496.01	2099.61	2314.98	1522.58	1623.79	1486.36	2067.03	2102.71	2647.84	1450.73	1485.73	1479.49	22776.9	ANKRD10	1898.07	0.0393566	0.206637	0.190463	0.848947	0.999907
ENSG00000229152	232.542	158.064	210.838	77.7697	85.8393	100.639	232.19	201.373	300.916	88.297	110.459	123.122	1922.05	ANKRD10-IT1	160.171	-0.286112	0.374887	-0.763195	0.445347	0.999907
ENSG00000167522	2017.59	1816.37	2015.14	2015.94	2007	1948.03	1955.79	2124.25	1783.12	1646.31	1829.05	1991.15	23149.8	ANKRD11	1929.15	0.0608813	0.0830305	0.733241	0.463412	0.999907
ENSG00000231686	0	0	1.05949	1.21515	0	0	4.31981	0.93662	4.47459	0	0	3.0276	15.0332	ANKRD11P2	1.25277	-2.61089	1.70579	-1.5306	0.125867	NA
ENSG00000101745	581.355	695.301	646.287	535.882	463.941	501.083	544.296	501.091	581.696	433.89	483.633	412.762	6381.22	ANKRD12	531.768	0.211746	0.142049	1.49065	0.136053	0.999907
ENSG00000076513	697.626	719.056	705.618	735.167	742.919	702.361	622.052	568.528	646.578	613.332	589.117	734.697	8077.05	ANKRD13A	673.087	0.189067	0.0862529	2.19201	0.0283791	0.783128
ENSG00000198720	379.31	296.028	389.891	226.018	199.27	204.797	402.822	376.521	360.204	301.919	402.032	211.932	3750.74	ANKRD13B	312.562	-0.27813	0.235746	-1.17979	0.238085	0.999907
ENSG00000118454	641.396	584.747	722.57	353.609	405.693	447.597	626.372	563.845	670.069	289.576	364.218	350.192	6019.88	ANKRD13C	501.657	0.140293	0.261322	0.536858	0.591365	0.999907
ENSG00000172932	540.374	524.445	620.859	565.045	425.109	389.888	597.213	658.444	684.612	582.95	558.268	566.161	6713.37	ANKRD13D	559.447	-0.252269	0.137939	-1.82885	0.0674218	0.999907
ENSG00000134461	235.401	207.402	212.957	161.615	230.949	208.316	145.793	239.775	180.102	227.863	206.987	184.683	2441.84	ANKRD16	203.487	0.0841729	0.160151	0.525586	0.599176	0.999907
ENSG00000132466	1366.66	1231.62	1298.93	1622.23	1828.17	1663.71	1363.98	1254.13	1213.73	1457.38	1689.73	1624.81	17615.1	ANKRD17	1467.92	0.0666777	0.140813	0.473518	0.635844	0.999907
ENSG00000250220	0	0	3.17846	4.86061	1.0219	0	3.23985	0.93662	3.35594	0	1.99026	8.07359	26.6572	ANKRD17-DT	2.22144	-1.01165	1.33761	-0.756313	0.449462	NA
ENSG00000180071	22.873	8.223	22.2492	70.4788	85.8393	130.901	0	0	2.23729	113.932	121.406	141.288	719.427	ANKRD18A	59.9522	-0.153555	1.31664	-0.116627	0.907156	0.999907
ENSG00000251056	3.81216	1.82733	4.23795	0	0	0	2.1599	5.61972	3.35594	0	0	0	21.013	ANKRD20A17P	1.75108	-0.17567	1.70048	-0.103307	0.91772	NA
ENSG00000186481	31.4503	18.2733	8.4759	0	0	2.81507	22.679	6.55634	10.0678	5.69658	0.99513	9.08279	116.092	ANKRD20A5P	9.67436	0.153696	1.02056	0.1506	0.880292	NA
ENSG00000152766	1376.19	1534.05	1443.02	1030.45	1091.39	1066.21	1555.13	1494.84	1561.63	1258	851.831	1254.43	15517.2	ANKRD22	1293.1	-0.0806626	0.178846	-0.451016	0.651978	0.999907
ENSG00000163126	9.53041	0.913667	0	14.5818	5.10948	7.74146	1.07995	11.2394	3.35594	5.69658	2.98539	4.0368	66.2709	ANKRD23	5.52258	0.400106	0.867635	0.461146	0.644694	NA
ENSG00000089847	2.85912	0	8.4759	0	11.2409	11.9641	8.63961	6.55634	6.71188	3.79772	0	0	60.2455	ANKRD24	5.02046	0.436696	1.2129	0.360043	0.718815	NA
ENSG00000107890	224.918	229.33	239.444	82.6303	97.0801	78.8221	275.388	241.648	314.34	66.4601	83.5909	90.8279	2024.48	ANKRD26	168.707	-0.170701	0.458327	-0.372445	0.709562	0.999907
ENSG00000105186	911.107	780.272	935.527	794.709	782.773	769.219	1101.55	1038.71	949.731	737.707	768.24	831.58	10401.1	ANKRD27	866.76	-0.125982	0.131686	-0.956679	0.338729	0.999907
ENSG00000206560	518.454	517.135	629.335	871.264	962.626	995.833	487.058	504.838	516.815	890.566	948.359	983.969	8826.25	ANKRD28	735.521	0.0532194	0.264429	0.201262	0.840494	0.999907
ENSG00000154065	210.622	253.999	144.09	29.1636	11.2409	2.11131	261.348	214.486	137.593	18.0392	8.95617	9.08279	1300.73	ANKRD29	108.394	0.00401887	1.07676	0.00373238	0.997022	0.999907
ENSG00000230501	0	8.223	0	0	0	0.703769	2.1599	13.1127	1.11865	0.94943	0	0	26.2674	ANKRD30BP3	2.18895	-0.94821	1.85869	-0.51015	0.609946	NA
ENSG00000145700	0	0	0	3.64545	0	0	4.31981	2.80986	11.1865	0	0.99513	0	22.9567	ANKRD31	1.91306	-2.62652	1.97369	-1.33076	0.183267	NA
ENSG00000164236	0	0	1.05949	19.4424	2.04379	0.703769	0	1.87324	2.23729	8.54487	25.8734	11.1012	72.8794	ANKRD33B	6.07329	-1.1249	1.31224	-0.857237	0.391314	NA
ENSG00000272031	8.57736	8.223	12.7138	19.4424	3.06569	4.22261	14.0394	13.1127	4.47459	5.69658	3.98052	9.08279	106.631	ANKRD34A	8.88595	0.135912	0.59045	0.230184	0.817949	NA
ENSG00000198483	8.57736	0.913667	3.17846	0	0	0	0	5.61972	0	0	0	0	18.2892	ANKRD35	1.5241	1.15909	2.41581	0.479793	0.631375	NA
ENSG00000135976	125.801	123.345	126.079	95.997	76.6422	82.3409	225.71	141.43	149.899	111.083	105.484	65.5979	1429.41	ANKRD36	119.117	-0.342202	0.287145	-1.19174	0.233364	0.999907
ENSG00000196912	42.8868	54.82	43.439	71.6939	58.2481	51.3751	72.3567	42.1479	22.3729	66.4601	46.7711	115.049	687.62	ANKRD36B	57.3017	-0.182189	0.352977	-0.51615	0.60575	0.999907
ENSG00000174501	99.1162	56.6473	121.841	65.6182	72.5546	116.826	100.435	110.521	50.3391	82.6004	85.5812	152.389	1114.47	ANKRD36C	92.8724	-0.126331	0.297462	-0.424695	0.671059	0.999907
ENSG00000186352	248.744	203.748	179.053	267.333	284.087	396.926	194.391	159.225	162.204	207.925	156.235	178.628	2638.5	ANKRD37	219.875	0.579813	0.203807	2.84491	0.00444243	0.334759
ENSG00000213337	32.4034	28.3237	32.8441	57.1121	39.854	57.709	28.0787	28.0986	52.5764	66.4601	81.6006	50.4599	555.521	ANKRD39	46.2934	-0.307777	0.342832	-0.897747	0.36932	0.999907
ENSG00000154945	706.203	759.257	665.358	490.921	483.357	502.491	626.372	636.901	708.103	450.03	512.492	462.213	7003.7	ANKRD40	583.642	0.0876728	0.179603	0.488148	0.625445	0.999907
ENSG00000167117	123.895	168.115	116.544	115.439	184.963	136.531	224.63	195.753	223.729	76.9039	51.7468	78.7175	1696.97	ANKRD40CL	141.414	-0.00884662	0.370403	-0.0238838	0.980945	0.999907
ENSG00000137494	267.804	257.654	168.458	229.664	235.036	186.499	153.353	131.127	178.983	140.516	193.055	261.383	2403.53	ANKRD42	200.294	0.345949	0.206821	1.6727	0.0943862	0.999907
ENSG00000247137	44.7929	34.7193	56.1528	17.0121	13.2847	9.85276	51.8377	42.1479	34.678	15.1909	11.9416	34.3128	365.923	ANKRD42-DT	30.4936	-0.113804	0.515976	-0.220561	0.825434	0.999907
ENSG00000065413	20.0139	10.0503	21.1897	52.2515	56.2043	64.043	22.679	30.9084	55.9323	49.3704	70.6542	62.5703	515.867	ANKRD44	42.9889	-0.383409	0.468367	-0.818608	0.41301	0.999907
ENSG00000186106	443.164	450.438	460.877	285.561	266.715	242.8	458.979	401.81	350.136	342.744	418.95	373.404	4495.58	ANKRD46	374.631	-0.126487	0.200932	-0.6295	0.529022	0.999907
ENSG00000168876	483.192	532.668	560.469	209.006	265.693	263.21	593.973	478.613	635.391	351.289	339.339	211.932	4924.77	ANKRD49	410.398	-0.17339	0.324776	-0.533876	0.593427	0.999907
ENSG00000228446	7.62432	2.741	15.8923	1.21515	5.10948	5.63015	3.23985	0	2.23729	4.74715	3.98052	0	52.4172	ANKRD49P1	4.3681	1.42972	0.912377	1.56703	0.117108	NA
ENSG00000151458	202.998	159.892	157.864	394.924	367.883	503.195	171.712	173.275	190.17	357.935	380.14	447.075	3507.06	ANKRD50	292.255	0.0548656	0.365651	0.150049	0.880726	0.999907
ENSG00000139645	1996.62	2083.16	1948.4	1348.82	1055.62	1173.18	1228.98	1228.84	1072.78	1153.56	1398.16	1376.55	17064.7	ANKRD52	1422.06	0.364866	0.193948	1.88125	0.0599373	0.972559
ENSG00000144031	5.71824	0	0	3.64545	0	4.22261	0	6.55634	2.23729	5.69658	0	7.06439	35.1409	ANKRD53	2.92841	-0.663061	1.40137	-0.473153	0.636104	NA
ENSG00000100124	305.926	389.222	334.798	511.579	455.766	461.672	336.945	448.641	436.272	538.327	478.657	529.829	5227.63	ANKRD54	435.636	-0.171864	0.171796	-1.0004	0.317119	0.999907
ENSG00000135299	1.90608	2.741	5.29743	0	2.04379	0	2.1599	2.80986	0	2.84829	2.98539	6.05519	28.8469	ANKRD6	2.40391	-0.511861	1.06627	-0.480049	0.631193	NA
ENSG00000157999	6.67128	14.6187	8.4759	3.64545	0	2.11131	17.2792	4.6831	0	2.84829	3.98052	18.1656	82.4793	ANKRD61	6.87328	-0.401013	0.965386	-0.415391	0.677855	NA
ENSG00000156381	906.342	1066.25	948.241	1786.27	1250.8	1270.3	1284.06	1524.82	1124.24	1367.18	1345.42	1525.91	15399.8	ANKRD9	1283.32	-0.177538	0.176906	-1.00357	0.315585	0.999907
ENSG00000064999	742.419	676.114	753.295	933.236	962.626	1016.95	900.679	898.218	808.781	780.432	691.615	783.138	9947.5	ANKS1A	828.958	0.064582	0.13604	0.474729	0.63498	0.999907
ENSG00000168096	260.18	247.604	355.988	277.055	193.138	250.542	320.746	241.648	350.136	198.431	176.138	302.76	3174.36	ANKS3	264.53	-0.00446443	0.214146	-0.0208476	0.983367	0.999907
ENSG00000175311	565.153	694.387	588.015	844.53	867.59	778.368	558.335	604.12	675.662	665.551	582.151	736.715	8160.58	ANKS4B	680.048	0.182298	0.144327	1.26309	0.206557	0.999907
ENSG00000165138	1018.8	1023.31	1026.64	1057.18	1170.07	1052.84	1407.18	1254.13	1004.54	1566.56	1687.74	1747.93	15016.9	ANKS6	1251.41	-0.449456	0.143066	-3.14161	0.00168024	0.220461
ENSG00000163516	744.325	777.531	946.122	862.757	801.167	764.293	925.518	1052.76	944.138	829.802	836.904	736.715	10222	ANKZF1	851.836	-0.122081	0.114956	-1.06198	0.288246	0.999907
ENSG00000011426	2734.27	2395.63	2644.48	2232.23	3053.43	2956.53	2893.19	2586.94	2221.63	2718.22	3047.09	2316.11	31799.8	ANLN	2649.98	0.0213635	0.121251	0.176192	0.860143	0.999907
ENSG00000131620	1772.66	1976.26	1841.39	2679.41	2733.57	2782	1829.44	1738.37	1331.19	2717.27	3235.17	2780.34	27417.1	ANO1	2284.75	0.0160919	0.234488	0.0686255	0.945288	0.999907
ENSG00000160746	384.075	455.92	494.78	596.639	620.291	641.133	633.931	558.225	522.408	449.081	499.555	550.013	6406.05	ANO10	533.838	-0.00881171	0.156596	-0.0562704	0.955126	0.999907
ENSG00000047617	12.3895	1.82733	1.05949	3.64545	2.04379	1.40754	3.23985	0	0	0	3.98052	14.1288	43.7223	ANO2	3.64352	0.066089	1.23365	0.0535718	0.957276	NA
ENSG00000151572	0.953041	0	4.23795	0	4.08759	3.51884	0	2.80986	0	1.89886	0	6.05519	23.5613	ANO4	1.96344	0.248798	1.45769	0.17068	0.864476	NA
ENSG00000177119	1541.07	1354.97	1402.76	2618.65	2822.48	2620.13	1741.96	1616.61	1456.48	2272.94	2265.91	2344.37	24058.3	ANO6	2004.86	0.0793258	0.235861	0.336325	0.736626	0.999907
ENSG00000146205	28.5912	81.3164	51.9149	48.6061	62.3357	69.6731	38.8783	64.6267	36.9153	40.8255	69.6591	47.4323	640.775	ANO7	53.3979	0.200491	0.298136	0.672483	0.501276	0.999907
ENSG00000237276	6.67128	1.82733	5.29743	3.64545	1.0219	16.1867	2.1599	0.93662	1.11865	5.69658	7.96104	0	52.5229	ANO7L1	4.37691	0.968486	0.95477	1.01437	0.310409	NA
ENSG00000074855	106.741	63.9567	114.425	337.812	270.803	307.547	122.035	111.458	96.2036	242.105	257.739	312.852	2343.67	ANO8	195.306	0.0719865	0.441041	0.16322	0.870346	0.999907
ENSG00000185101	1252.3	1127.46	1224.77	595.424	712.262	603.834	1446.05	1538.87	1660.07	693.084	746.347	757.908	12358.4	ANO9	1029.86	-0.310747	0.302035	-1.02884	0.303553	0.999907
ENSG00000140350	2784.78	2862.52	2817.18	2014.72	2611.97	2493.45	2604.84	2675.92	3021.46	2718.22	3169.49	2477.58	32252.1	ANP32A	2687.68	-0.0966714	0.114259	-0.846074	0.397511	0.999907
ENSG00000259516	0	2.741	0	0	5.10948	1.40754	2.1599	0.93662	1.11865	3.79772	0	0	17.2709	ANP32AP1	1.43924	0.215441	1.52244	0.14151	0.887467	NA
ENSG00000136938	2845.78	2902.72	2798.1	3226.23	4050.8	3679.3	2601.6	2602.87	2693.7	4447.13	4420.37	3871.29	40139.9	ANP32B	3344.99	-0.0815586	0.189871	-0.429548	0.667525	0.999907
ENSG00000259790	0	0.913667	6.35692	4.86061	6.13138	4.92638	2.1599	6.55634	13.4238	10.4437	0.99513	10.092	66.8598	ANP32BP1	5.57165	-0.919625	0.833623	-1.10317	0.269955	NA
ENSG00000143401	1533.44	1495.67	1444.08	1074.19	1359.12	1295.64	1630.73	1533.25	1355.8	1348.19	1289.69	1152.51	16512.3	ANP32E	1376.03	-0.0185196	0.125506	-0.14756	0.88269	0.999907
ENSG00000166825	81.9615	154.41	105.949	366.976	412.846	451.82	118.795	206.056	437.391	114.881	63.6883	64.5887	2579.36	ANPEP	214.947	0.647395	0.535048	1.20998	0.226288	0.999907
ENSG00000103254	433.633	662.409	404.724	628.233	436.35	493.342	519.457	545.113	482.137	514.591	441.838	643.869	6205.69	ANTKMT	517.141	-0.0414718	0.164135	-0.252669	0.800524	0.999907
ENSG00000163297	426.962	370.035	520.208	1973.41	2198.1	2176.05	258.108	253.824	385.933	1859.93	1713.61	1760.04	13896.2	ANTXR2	1158.02	0.298626	0.603139	0.495119	0.620516	0.999907
ENSG00000135046	3898.89	4018.31	4102.33	11771.2	7350.5	8077.86	4697.79	4143.6	3766.48	13243.6	12825.2	14404.3	92300.1	ANXA1	7691.67	-0.436671	0.407264	-1.07221	0.283627	0.999907
ENSG00000109511	42.8868	22.8417	43.439	432.594	898.247	826.225	196.551	208.866	124.17	585.799	667.732	882.04	4931.39	ANXA10	410.949	-0.233848	0.886392	-0.26382	0.791919	0.999907
ENSG00000122359	6849.5	8199.25	7004.27	11749.3	9995.17	10413.7	7156.84	7734.6	6274.49	9430.69	9106.43	10793.4	104708	ANXA11	8725.63	0.102369	0.184727	0.554167	0.579465	0.999907
ENSG00000104537	348.813	459.574	400.486	636.739	497.663	565.126	300.226	386.824	520.171	711.123	584.141	954.702	6365.59	ANXA13	530.466	-0.249629	0.271006	-0.921121	0.356987	0.999907
ENSG00000182718	69239.3	71668	69606.2	126744	106002	108303	58916.7	58890	59133.9	115392	108544	113069	1.06551e+06	ANXA2	88792.3	0.101909	0.254107	0.401048	0.688385	0.999907
ENSG00000213406	15.2486	1.82733	7.41641	24.303	44.9634	35.1884	25.9188	7.49296	6.71188	26.5841	16.9172	9.08279	221.655	ANXA2P1	18.4713	0.477091	0.658735	0.724254	0.46891	0.999907
ENSG00000231991	195.373	246.69	219.314	469.048	412.846	476.451	241.909	264.127	208.068	496.552	451.789	522.765	4204.93	ANXA2P2	350.411	-0.113893	0.320051	-0.355858	0.721947	0.999907
ENSG00000177721	13.3426	7.30934	15.8923	9.72121	14.3065	2.81507	12.9594	29.9718	20.1356	16.1403	18.9075	0	161.502	ANXA2R	13.4585	-0.640344	0.675551	-0.947884	0.343188	NA
ENSG00000215068	15.2486	33.8057	27.5467	20.6576	15.3284	19.0018	33.4785	43.0845	27.9662	25.6346	22.888	23.2116	307.852	ANXA2R-AS1	25.6543	-0.423209	0.323999	-1.30621	0.191482	0.999907
ENSG00000177738	60.9946	72.1797	41.32	29.1636	50.0729	57.0053	75.5966	63.6901	59.2883	56.0164	53.737	34.3128	653.377	ANXA2R-OT1	54.4481	-0.132725	0.27348	-0.48532	0.62745	0.999907
ENSG00000138772	6820.91	5939.75	6320.9	6923.93	5158.53	5372.57	5386.8	4836.7	5146.89	6309.91	5569.74	5734.27	69520.9	ANXA3	5793.41	0.147405	0.110153	1.33818	0.180837	0.999907
ENSG00000196975	4404	4720	4848.21	6213.07	6624.95	7006.72	4693.47	4447.07	4597.64	5341.5	4407.43	5319.49	62623.5	ANXA4	5218.63	0.231381	0.143878	1.60818	0.107796	0.999907
ENSG00000164111	2527.46	2673.39	2739.83	4472.97	3908.75	4029.78	2770.08	2482.98	3117.67	4083.5	4261.15	3975.23	41042.8	ANXA5	3420.23	-0.0238541	0.203557	-0.117187	0.906712	0.999907
ENSG00000197043	2007.1	2084.07	2232.34	20.6576	17.3722	46.4487	1189.03	1498.59	1986.72	39.8761	36.8198	29.2668	11188.3	ANXA6	932.358	0.422807	1.29664	0.326078	0.744366	0.999907
ENSG00000138279	1554.41	1534.05	1558.51	1991.63	1849.63	1648.23	1483.85	1520.13	1718.24	1671.95	1578.28	1639.95	19748.9	ANXA7	1645.74	0.0760458	0.0961704	0.790741	0.429095	0.999907
ENSG00000265190	3.81216	0	9.53538	113.009	42.9196	66.1543	44.278	18.7324	12.3051	93.0442	97.5227	98.9015	600.214	ANXA8	50.0179	-0.633607	0.886493	-0.714734	0.474773	0.999907
ENSG00000264230	3.81216	9.13667	0	98.4273	50.0729	53.4864	9.71956	1.87324	0	61.713	70.6542	82.7543	441.65	ANXA8L1	36.8041	-0.0784931	1.13156	-0.0693674	0.944697	0.999907
ENSG00000143412	201.092	244.863	221.433	206.576	179.854	94.305	350.984	287.542	250.577	138.617	169.172	154.407	2499.42	ANXA9	208.285	-0.236106	0.291214	-0.810764	0.417501	0.999907
ENSG00000136250	180.125	186.388	159.983	202.93	121.606	112.603	206.271	170.465	275.187	77.8533	42.7906	64.5887	1800.79	AOAH	150.066	0.203381	0.410693	0.495213	0.62045	0.999907
ENSG00000002726	1878.44	2069.46	1886.95	1069.33	874.743	788.221	2149.1	2183.26	1926.31	815.561	516.472	867.911	17025.8	AOC1	1418.81	0.018422	0.384041	0.0479687	0.961741	0.999907
ENSG00000131480	20.0139	10.0503	5.29743	13.3667	22.4817	1.40754	5.39976	0	3.35594	24.6852	7.96104	19.1748	133.194	AOC2	11.0995	0.253774	0.84154	0.301559	0.762989	NA
ENSG00000131471	0.953041	0	5.29743	0	1.0219	4.92638	2.1599	0	5.59323	4.74715	2.98539	0	27.6844	AOC3	2.30704	-0.317985	1.30535	-0.243602	0.807539	NA
ENSG00000148120	348.813	370.949	280.764	209.006	256.496	201.982	430.901	321.26	393.764	373.126	419.945	430.928	4037.93	AOPEP	336.494	-0.506217	0.182138	-2.7793	0.00544765	0.354046
ENSG00000138356	5.71824	0	0	1.21515	9.19707	7.03769	0	2.80986	0	7.59544	0	0	33.5735	AOX1	2.79779	1.14713	1.68005	0.682796	0.494736	NA
ENSG00000138660	712.874	649.617	704.559	986.703	1112.85	1057.06	588.574	569.465	726.001	1048.17	1137.43	967.822	10261.1	AP1AR	855.094	0.0522754	0.227821	0.229458	0.818513	0.999907
ENSG00000260526	11.4365	15.5323	3.17846	0	9.19707	2.81507	16.1993	19.669	36.9153	5.69658	1.99026	8.07359	130.703	AP1AR-DT	10.892	-1.06075	0.812345	-1.30579	0.191624	NA
ENSG00000100280	1878.44	2116.05	1605.12	3034.23	2737.66	2567.35	1632.89	1783.32	1664.55	2587.2	2685.86	2932.73	27225.4	AP1B1	2268.78	0.0690177	0.215358	0.320479	0.748605	0.999907
ENSG00000166747	1809.82	1868.45	1779.94	1556.61	1593.14	1671.45	1740.88	1536.99	1500.1	1726.06	1742.47	1393.7	19919.6	AP1G1	1659.97	0.0928147	0.09421	0.985189	0.324531	0.999907
ENSG00000213983	369.78	406.582	401.546	354.824	337.226	287.841	381.223	437.401	258.407	361.733	331.378	358.266	4286.21	AP1G2	357.184	0.0178919	0.150622	0.118787	0.905444	0.999907
ENSG00000072958	276.382	302.424	329.5	907.718	817.517	901.528	387.703	466.437	468.713	807.965	629.917	959.748	7255.55	AP1M1	604.629	-0.0738758	0.364923	-0.202442	0.839571	0.999907
ENSG00000129354	1574.42	1782.56	1678.23	3210.43	2787.73	2629.98	1481.69	1558.53	1557.16	2400.16	1980.31	2304	24945.2	AP1M2	2078.77	0.276143	0.221736	1.24536	0.212998	0.999907
ENSG00000106367	2148.15	2518.07	2273.66	3234.73	3540.87	3614.56	2129.66	2000.62	1890.51	3041.03	3094.85	2813.65	32300.4	AP1S1	2691.7	0.211152	0.195996	1.07733	0.281333	0.999907
ENSG00000182287	199.185	171.769	189.648	257.612	286.131	256.876	179.272	142.366	157.729	283.88	365.213	281.566	2771.25	AP1S2	230.937	-0.051409	0.260746	-0.197161	0.843702	0.999907
ENSG00000152056	1075.03	920.976	903.742	918.654	755.181	709.399	1010.83	900.091	756.205	801.319	777.196	843.69	10372.3	AP1S3	864.36	0.0533301	0.13164	0.40512	0.685389	0.999907
ENSG00000196961	1782.19	1576.08	1815.96	2401.14	1957.95	1973.37	1586.45	1673.74	1403.9	1878.92	1758.39	1865	21673.1	AP2A1	1806.09	0.178139	0.125404	1.42053	0.155455	0.999907
ENSG00000183020	1363.8	1272.74	1195.1	1735.24	1818.98	1605.3	1434.18	1533.25	1397.19	1588.4	1497.67	1678.3	18120.1	AP2A2	1510.01	-0.0222017	0.129201	-0.171838	0.863565	0.999907
ENSG00000006125	5653.44	5619.97	5718.05	9192.62	9693.71	9768.31	5657.87	5184.19	4386.21	8032.18	8665.59	7722.39	85294.5	AP2B1	7107.88	0.203211	0.231798	0.876671	0.380665	0.999907
ENSG00000234130	2.85912	0	0	0	2.04379	3.51884	3.23985	0	0	4.74715	0	0	16.4088	AP2B1P1	1.3674	0.0942366	1.98964	0.0473637	0.962223	NA
ENSG00000161203	6190.95	7133	6194.82	7634.8	7249.33	7377.61	6167.6	6556.34	6517.23	6895.71	7098.26	6807.05	81822.7	AP2M1	6818.56	0.0612729	0.0829686	0.738507	0.460207	0.999907
ENSG00000042753	1694.51	2032	1705.77	2475.26	2088.76	2016.3	1565.93	1823.6	1721.6	2121.03	1892.74	2121.34	23258.8	AP2S1	1938.23	0.0947292	0.128621	0.736499	0.461427	0.999907
ENSG00000132842	1603.97	1600.74	1590.29	696.282	781.751	794.555	1692.28	1536.99	1798.78	785.179	712.513	896.169	14489.5	AP3B1	1207.46	-0.0704244	0.319354	-0.220521	0.825465	0.999907
ENSG00000065000	2637.06	2502.53	2441.06	3809.5	3373.28	3475.91	2333.77	2663.75	2154.51	3083.75	3038.13	3467.61	34980.9	AP3D1	2915.07	0.123491	0.168217	0.734119	0.462876	0.999907
ENSG00000185009	1468.64	1359.54	1594.53	1173.84	1205.84	1224.56	1533.53	1477.99	1521.36	1419.4	1644.95	1319.02	16943.2	AP3M1	1411.93	-0.151553	0.107943	-1.40401	0.160317	0.999907
ENSG00000070718	381.216	358.157	396.248	501.858	486.423	470.118	389.862	352.169	347.899	637.068	628.922	605.519	5555.46	AP3M2	462.955	-0.191724	0.206396	-0.928916	0.352933	0.999907
ENSG00000177879	1349.51	1566.94	1312.7	1949.1	2075.47	1841.76	1794.88	1697.15	1782	1745.05	1743.47	1547.1	20405.1	AP3S1	1700.43	-0.0303193	0.136605	-0.221948	0.824354	0.999907
ENSG00000157823	450.788	334.402	318.906	414.367	492.554	553.162	410.382	336.246	370.272	440.536	415.964	640.841	5178.42	AP3S2	431.535	-0.0270513	0.199658	-0.135488	0.892226	0.999907
ENSG00000134262	211.575	220.194	201.303	233.309	266.715	223.798	269.988	165.782	172.272	379.772	291.573	339.091	2975.37	AP4B1	247.948	-0.254978	0.222312	-1.14694	0.251407	0.999907
ENSG00000226167	9.53041	13.705	1.05949	3.64545	8.17517	11.2603	11.8795	5.61972	5.59323	3.79772	15.9221	8.07359	98.2616	AP4B1-AS1	8.18847	-0.0815366	0.62023	-0.131462	0.89541	NA
ENSG00000081014	386.934	264.05	290.299	382.773	394.452	418.742	314.266	238.838	258.407	377.873	335.359	488.452	4150.45	AP4E1	345.871	0.0863821	0.204417	0.422577	0.672604	0.999907
ENSG00000221838	536.562	433.078	432.271	323.23	343.357	358.922	469.779	515.141	447.459	306.666	325.407	399.643	4891.51	AP4M1	407.626	-0.0210346	0.183078	-0.114895	0.908529	0.999907
ENSG00000100478	64.8068	21.928	50.8554	71.6939	66.4233	71.0806	49.6778	53.3873	110.746	42.7244	78.6153	66.6071	748.546	AP4S1	62.3788	-0.210962	0.335263	-0.629244	0.529189	0.999907
ENSG00000254470	606.134	624.034	611.324	797.139	638.685	627.762	600.453	643.458	550.374	704.477	739.381	873.966	8017.19	AP5B1	668.099	-0.0757221	0.137546	-0.550523	0.581961	0.999907
ENSG00000053770	776.728	632.257	814.745	799.57	983.064	916.307	770.005	657.507	646.578	1014.94	1042.9	913.325	9967.92	AP5M1	830.66	-0.035601	0.168576	-0.211187	0.832741	0.999907
ENSG00000125843	359.296	327.093	319.965	202.93	192.116	210.427	287.267	366.218	276.306	181.341	203.006	190.739	3116.7	AP5S1	259.725	0.0993055	0.244102	0.40682	0.68414	0.999907
ENSG00000242802	684.283	677.027	664.298	774.051	530.364	572.868	705.208	691.225	719.29	583.9	582.151	633.777	7818.44	AP5Z1	651.537	-0.00549039	0.121717	-0.0451078	0.964021	0.999907
ENSG00000120868	547.998	451.351	503.256	703.573	847.152	700.954	588.574	492.662	432.916	574.405	569.214	572.216	6984.27	APAF1	582.023	0.216728	0.174626	1.2411	0.214571	0.999907
ENSG00000107282	8.57736	19.187	18.0113	15.797	1.0219	0.703769	6.47971	29.9718	14.5424	0	2.98539	17.1564	134.434	APBA1	11.2028	-0.175321	0.94532	-0.185462	0.852866	NA
ENSG00000011132	239.213	232.985	228.849	295.282	241.168	242.096	235.429	246.331	183.458	234.509	248.782	256.337	2884.44	APBA3	240.37	0.071423	0.124458	0.57387	0.566056	0.999907
ENSG00000166313	0	10.964	7.41641	26.7333	21.4598	47.8563	9.71956	5.61972	0	11.3932	22.888	39.3588	203.409	APBB1	16.9508	0.365028	0.940884	0.387963	0.698043	0.999907
ENSG00000163697	967.336	972.142	999.096	752.179	748.028	822.002	913.639	766.155	830.036	662.702	666.737	661.025	9761.08	APBB2	813.423	0.22589	0.134847	1.67515	0.0939045	0.999907
ENSG00000113108	100.069	141.618	66.7477	160.4	116.496	90.0824	82.0763	105.838	124.17	119.628	157.231	129.177	1393.53	APBB3	116.128	-0.0914873	0.244824	-0.373686	0.708638	0.999907
ENSG00000134982	473.661	507.085	501.137	431.379	540.583	506.713	603.693	504.838	629.798	420.598	459.75	378.45	5957.68	APC	496.474	-0.0164159	0.148564	-0.110497	0.912015	0.999907
ENSG00000115266	28.5912	29.2373	31.7846	51.0364	65.4014	90.0824	21.599	47.7676	17.8983	89.2465	52.7419	72.6623	598.049	APC2	49.8374	-0.0270842	0.453578	-0.0597123	0.952385	0.999907
ENSG00000154856	923.496	634.998	874.077	0	0	0	267.828	463.627	853.527	0	0	7.06439	4024.62	APCDD1	335.385	0.611647	2.46387	0.248247	0.803944	0.999907
ENSG00000231290	3.81216	0	9.53538	0	0	0	3.23985	1.87324	0	1.89886	0	0	20.3595	APCDD1L-DT	1.69662	0.920869	2.01961	0.455964	0.648416	NA
ENSG00000164062	1737.39	1920.53	1747.09	4618.79	4454.45	4075.52	1805.68	1854.51	2016.92	3732.21	3824.28	3610.91	35398.3	APEH	2949.86	0.13938	0.330683	0.421492	0.673396	0.999907
ENSG00000100823	2244.41	2369.14	2472.84	2423.01	2645.69	2521.6	1845.64	1734.62	2358.11	2729.61	2773.43	2450.33	28568.4	APEX1	2380.7	0.0792793	0.13769	0.57578	0.564764	0.999907
ENSG00000169188	1001.65	973.055	1002.27	671.979	636.641	650.986	814.283	901.028	703.629	547.821	619.966	633.777	9157.09	APEX2	763.09	0.226106	0.187065	1.2087	0.226777	0.999907
ENSG00000117362	3074.51	3241.69	3303.48	3407.28	3307.88	3499.14	2759.28	3074.92	2807.8	3210.97	2826.17	3208.24	37721.4	APH1A	3143.45	0.148902	0.0726447	2.04973	0.0403913	0.897383
ENSG00000138613	123.895	123.345	201.303	131.236	84.8174	90.7862	128.514	164.845	277.424	97.7913	79.6104	85.7819	1589.35	APH1B	132.446	-0.143015	0.340796	-0.419651	0.67474	0.999907
ENSG00000166181	1837.46	1649.17	1830.79	1963.68	2380	2318.92	2030.31	1881.67	2414.04	2434.34	2669.93	2175.83	25586.1	API5	2132.18	-0.183447	0.133383	-1.37534	0.169026	0.999907
ENSG00000234558	0.953041	0.913667	7.41641	3.64545	2.04379	9.85276	6.47971	0.93662	0	8.54487	1.99026	2.0184	44.795	API5P1	3.73292	0.323538	0.971841	0.332913	0.7392	NA
ENSG00000149089	525.125	491.553	477.829	281.915	307.591	325.845	349.904	366.218	407.187	370.278	430.891	336.063	4670.4	APIP	389.2	0.0927484	0.187214	0.495414	0.620308	0.999907
ENSG00000169621	81.0084	61.2157	61.4502	69.2636	39.854	17.5942	72.3567	76.8028	99.5595	43.6738	62.6932	54.4967	739.969	APLF	61.6641	-0.314232	0.353172	-0.889742	0.373604	0.999907
ENSG00000171388	101.022	43.856	66.7477	26.7333	29.635	16.1867	59.3973	55.2606	71.5934	18.0392	3.98052	3.0276	495.48	APLN	41.29	0.428555	0.700006	0.612215	0.540395	0.999907
ENSG00000105290	11.4365	10.0503	9.53538	80.2	63.3576	51.3751	9.71956	6.55634	7.83052	53.1681	44.7808	49.4507	397.461	APLP1	33.1217	0.394521	0.708571	0.556784	0.577675	0.999907
ENSG00000084234	8383.9	8406.65	8985.51	8523.07	7941.16	8211.57	8181.71	7551.96	7489.34	7115.98	6453.42	8305.71	95550	APLP2	7962.5	0.161837	0.0818061	1.9783	0.0478944	0.932935
ENSG00000101474	3660.63	4247.64	3813.09	2056.04	2037.66	2167.61	3213.94	2935.37	3183.67	2136.22	2220.13	2229.32	33901.3	APMAP	2825.11	0.175963	0.232862	0.755654	0.449857	0.999907
ENSG00000118137	0.953041	0.913667	20.1303	2.4303	3.06569	0	12.9594	27.162	8.94917	0	0	1.0092	77.5727	APOA1	6.46439	-0.875613	1.35044	-0.648391	0.516732	NA
ENSG00000158874	0	0	0	0	0	0	1.07995	4.6831	14.5424	0	0	0	20.3055	APOA2	1.69212	-4.25044	2.60954	-1.62881	0.103353	NA
ENSG00000111701	90.5389	94.1077	86.8779	127.591	140	86.5636	44.278	75.8662	133.119	86.3982	101.503	69.6347	1136.48	APOBEC1	94.7065	0.291025	0.268698	1.08309	0.278767	0.999907
ENSG00000124701	5.71824	2.741	12.7138	0	4.08759	1.40754	9.71956	2.80986	0	3.79772	8.95617	0	51.9515	APOBEC2	4.32929	0.0727952	1.09252	0.0666306	0.946876	NA
ENSG00000128383	0	0	3.17846	7.29091	0	0.703769	2.1599	1.87324	4.47459	0.94943	7.96104	19.1748	47.7661	APOBEC3A	3.98051	-1.76745	1.20306	-1.46913	0.141798	NA
ENSG00000179750	496.534	529.013	543.517	268.548	125.693	166.089	462.219	544.176	514.577	208.875	179.123	152.389	4190.75	APOBEC3B	349.23	0.0468647	0.436273	0.107421	0.914455	0.999907
ENSG00000244509	284.006	308.819	261.693	1413.22	1068.9	1261.15	454.66	465.5	533.594	1036.78	993.14	973.877	9055.35	APOBEC3C	754.612	0.0445848	0.452282	0.0985775	0.921474	0.999907
ENSG00000243811	0	0	0	3.64545	0	2.81507	6.47971	0.93662	0	0	0	0	13.8769	APOBEC3D	1.1564	-0.194302	2.47137	-0.078621	0.937334	NA
ENSG00000128394	56.2294	103.244	44.4985	88.706	56.2043	69.6731	48.5978	65.5634	57.051	55.067	43.7857	34.3128	722.933	APOBEC3F	60.2444	0.458969	0.269314	1.70422	0.0883408	0.999907
ENSG00000239713	9.53041	0.913667	26.4872	15.797	14.3065	3.51884	11.8795	12.1761	13.4238	11.3932	1.99026	13.1196	134.536	APOBEC3G	11.2113	0.128092	0.684147	0.187229	0.851481	NA
ENSG00000100298	0	0	0	0	1.0219	3.51884	0	0	0	2.84829	2.98539	3.0276	13.402	APOBEC3H	1.11683	-0.908766	2.02186	-0.44947	0.653092	NA
ENSG00000173627	6.67128	3.65467	6.35692	0	2.04379	0	0	0	0	0	0	3.0276	21.7543	APOBEC4	1.81286	2.60353	1.87907	1.38554	0.165887	NA
ENSG00000184730	3.81216	5.482	0	37.6697	41.8977	52.7827	2.1599	0	7.83052	33.2301	9.9513	36.3312	231.147	APOBR	19.2623	0.662324	1.0697	0.619166	0.535807	0.999907
ENSG00000130208	0	8.223	5.29743	0	5.10948	4.22261	1.07995	14.0493	12.3051	9.4943	0	2.0184	61.7996	APOC1	5.14997	-0.761341	1.10501	-0.688993	0.490828	NA
ENSG00000189058	225.871	278.668	192.827	30.3788	19.416	37.2997	394.182	348.422	337.831	56.9658	46.7711	13.1196	1981.75	APOD	165.146	-0.609635	0.768499	-0.79328	0.427614	0.999907
ENSG00000130203	2.85912	21.0143	9.53538	0	4.08759	0	7.55966	22.4789	23.4916	3.79772	0	9.08279	103.907	APOE	8.65892	-0.822399	1.12561	-0.730625	0.465008	NA
ENSG00000091583	0	3.65467	9.53538	0	0	0	1.07995	3.74648	4.47459	3.79772	0	3.0276	29.3164	APOH	2.44303	-0.299278	1.48514	-0.201516	0.840295	NA
ENSG00000100342	1310.43	912.753	1152.72	4349.03	4644.52	4736.36	1082.11	1050.89	757.324	2008.99	1353.38	2110.23	25468.7	APOL1	2122.4	1.03237	0.436443	2.36541	0.0180099	0.635741
ENSG00000128335	421.244	444.042	425.914	1004.93	788.904	871.969	497.858	487.042	404.95	685.489	518.463	710.476	7261.28	APOL2	605.107	0.259736	0.265427	0.978559	0.327798	0.999907
ENSG00000128284	23.826	32.892	52.9743	23.0879	19.416	4.92638	29.1587	59.007	79.4239	27.5335	9.9513	10.092	372.289	APOL3	31.0241	-0.456766	0.606036	-0.753694	0.451033	0.999907
ENSG00000100336	120.083	116.949	145.15	0	0	0	90.7159	88.0422	87.2544	4.74715	0.99513	7.06439	661.001	APOL4	55.0835	0.455133	1.65302	0.275335	0.783059	0.999907
ENSG00000221963	987.35	677.027	957.776	1114.29	1185.4	1199.22	971.956	988.134	769.629	999.75	980.203	755.89	11586.6	APOL6	965.553	0.163248	0.16047	1.01731	0.309006	0.999907
ENSG00000178878	125.801	101.417	134.555	60.7576	69.4889	76.007	103.675	126.444	128.644	60.7635	91.5519	95.8739	1174.98	APOLD1	97.915	-0.0943131	0.268412	-0.351374	0.725308	0.999907
ENSG00000204444	11.4365	25.5827	18.0113	36.4545	36.7883	29.5583	12.9594	14.9859	17.8983	31.3312	41.7955	25.23	302.032	APOM	25.1693	0.125534	0.410831	0.305562	0.759938	0.999907
ENSG00000184831	323.081	301.51	335.857	284.345	282.043	276.581	299.147	351.232	342.306	344.643	311.476	340.1	3792.32	APOO	316.027	-0.142569	0.100423	-1.41967	0.155702	0.999907
ENSG00000155008	671.894	679.768	643.109	394.924	526.277	529.234	534.576	489.852	532.476	409.205	532.394	431.937	6375.64	APOOL	531.304	0.234528	0.157984	1.48451	0.137674	0.999907
ENSG00000142192	13771.4	13066.4	13189.6	15876	13367.4	14099.3	11315.7	10521	10095.8	11451.1	9749.29	11314.1	147817	APP	12318.1	0.371353	0.080704	4.60142	4.19611e-06	0.00389064
ENSG00000062725	633.772	677.941	714.094	594.209	682.627	609.464	620.972	573.211	654.408	577.254	615.985	577.262	7531.2	APPBP2	627.6	0.11275	0.0849267	1.32761	0.184306	0.999907
ENSG00000259349	5.71824	16.446	10.5949	0	0	0.703769	8.63961	0.93662	2.23729	0.94943	0.99513	0	47.221	APPBP2-DT	3.93508	1.29554	1.29075	1.00371	0.315519	NA
ENSG00000157500	773.869	754.689	798.853	934.451	1125.11	1107.73	830.483	816.732	849.053	869.678	1006.08	898.187	10764.9	APPL1	897.076	0.0605153	0.137201	0.44107	0.659162	0.999907
ENSG00000136044	1088.37	1076.3	1248.08	1220.01	1373.43	1356.87	1168.51	1206.37	1014.61	983.61	988.164	1333.15	14057.5	APPL2	1171.46	0.137436	0.119042	1.15451	0.248291	0.999907
ENSG00000198590	15.2486	21.928	28.6061	20.6576	15.3284	23.2244	25.9188	29.0352	35.7967	9.4943	31.8442	29.2668	286.349	APRG1	23.8624	-0.364303	0.355207	-1.02561	0.305076	0.999907
ENSG00000198931	2356.87	2952.97	2365.83	3605.35	3143.35	3148.66	1833.76	2105.52	2221.63	2920.45	3056.04	3089.16	32799.6	APRT	2733.3	0.206657	0.175637	1.17661	0.23935	0.999907
ENSG00000214293	260.18	306.078	304.073	238.17	261.605	356.107	260.268	283.796	187.933	243.054	214.948	225.051	3141.26	APTR	261.772	0.288608	0.151211	1.90864	0.0563086	0.965648
ENSG00000137074	497.487	451.351	562.588	724.23	678.539	726.993	505.417	472.993	442.984	957.026	910.544	947.638	7877.79	APTX	656.483	-0.218782	0.250115	-0.874727	0.381723	0.999907
ENSG00000240583	771.01	1469.18	906.921	68.0485	49.051	44.3374	1467.65	1330	1052.65	170.897	146.284	92.8463	7568.87	AQP1	630.739	-0.364714	0.975315	-0.373945	0.708445	0.999907
ENSG00000143595	0	0	0	0	5.10948	5.63015	4.31981	0	0	0	0	10.092	25.1514	AQP10	2.09595	-0.410651	2.33599	-0.175793	0.860457	NA
ENSG00000178301	61.9476	63.9567	46.6174	35.2394	86.8612	52.0789	57.2374	61.8169	79.4239	46.5221	27.8636	46.4231	665.988	AQP11	55.499	0.122991	0.30065	0.409083	0.682479	0.999907
ENSG00000184945	16.2017	18.2733	21.1897	9.72121	11.2409	9.85276	39.9582	17.7958	14.5424	12.3426	0	24.2208	195.339	AQP12A	16.2783	-0.330434	0.63849	-0.517525	0.60479	0.999907
ENSG00000185176	13.3426	10.0503	9.53538	18.2273	30.6569	40.1148	65.877	19.669	21.2543	8.54487	0	0	237.272	AQP12B	19.7727	0.0848229	0.942816	0.0899676	0.928313	0.999907
ENSG00000167580	9.53041	0	0	8.50606	0	0	1.07995	0	0	0.94943	0	0	20.0658	AQP2	1.67215	3.0437	2.33376	1.3042	0.192164	NA
ENSG00000165272	137.238	91.3667	174.815	764.33	640.729	703.769	166.313	111.458	149.899	1685.24	1820.09	1771.14	8216.39	AQP3	684.699	-1.18309	0.828796	-1.42749	0.15344	0.999907
ENSG00000161798	5.71824	2.741	10.5949	416.797	185.985	228.021	22.679	12.1761	8.94917	364.581	311.476	306.796	1876.51	AQP5	156.376	-0.273041	1.19421	-0.228637	0.819151	0.999907
ENSG00000257588	60.0416	52.079	68.8666	17.0121	4.08759	4.22261	33.4785	52.4507	41.3899	14.2415	13.9318	0	361.802	AQP5-AS1	30.1502	0.407593	0.851722	0.478551	0.632258	0.999907
ENSG00000086159	0	2.741	0	2.4303	2.04379	0	10.7995	4.6831	0	0	2.98539	0	25.6831	AQP6	2.14026	-1.37334	1.69235	-0.811496	0.417081	NA
ENSG00000165269	15.2486	34.7193	10.5949	36.4545	25.5474	13.3716	8.63961	16.8592	40.2713	25.6346	32.8393	22.2024	282.383	AQP7	23.5319	-0.112983	0.456185	-0.247669	0.804391	0.999907
ENSG00000259916	0.953041	6.39567	0	0	0	1.40754	0	4.6831	0	8.54487	0	0	21.9842	AQP7B	1.83202	-0.58809	2.0337	-0.289173	0.772449	NA
ENSG00000186466	0	0	0	19.4424	2.04379	3.51884	0	0	0	7.59544	0.99513	5.04599	38.6416	AQP7P1	3.22014	0.857657	1.77514	0.483149	0.62899	NA
ENSG00000021776	911.107	953.868	937.646	665.903	705.108	559.496	845.602	736.183	931.832	628.523	636.883	562.124	9074.28	AQR	756.19	0.124836	0.185483	0.673033	0.500927	0.999907
ENSG00000078061	1365.71	1301.06	1313.76	1049.89	1205.84	1091.55	1360.74	1383.39	1405.02	1011.14	817.997	941.583	14247.7	ARAF	1187.31	0.0828418	0.164989	0.502105	0.615594	0.999907
ENSG00000186635	923.496	919.149	913.278	900.427	950.364	840.3	1115.59	1216.67	1147.73	869.678	791.128	890.113	11477.9	ARAP1	956.494	-0.146942	0.12877	-1.14112	0.25382	0.999907
ENSG00000245148	1.90608	0	12.7138	0	2.04379	0	1.07995	0	2.23729	0	2.98539	0	22.9664	ARAP1-AS2	1.91386	1.40549	1.78588	0.787001	0.431281	NA
ENSG00000047365	594.697	515.308	670.655	526.161	538.539	534.864	640.411	533.873	549.255	432.94	486.619	533.866	6557.19	ARAP2	546.432	0.0897741	0.12334	0.72786	0.466699	0.999907
ENSG00000120318	196.326	218.366	161.042	380.342	299.416	324.437	318.586	297.845	224.848	405.407	462.735	295.695	3585.05	ARAP3	298.754	-0.344541	0.249995	-1.37819	0.168145	0.999907
ENSG00000198576	19.0608	1.82733	4.23795	24.303	20.4379	12.6678	12.9594	26.2253	23.4916	11.3932	22.888	29.2668	208.759	ARC	17.3966	-0.621268	0.552366	-1.12474	0.260699	0.999907
ENSG00000095139	2749.52	2490.66	2674.14	2789.99	3133.13	3074.77	3027.1	2684.35	2660.14	2804.62	2713.72	2744.01	33546.2	ARCN1	2795.51	0.0241356	0.0819679	0.294452	0.768413	0.999907
ENSG00000109321	1333.3	1112.85	1284.1	1853.11	1398.98	1423.72	1092.91	913.204	1086.21	1347.24	1334.47	1476.46	15656.5	AREG	1304.71	0.21294	0.160817	1.32411	0.185465	0.999907
ENSG00000119682	950.181	858.847	1087.03	934.451	960.582	950.088	824.003	852.324	712.578	846.892	1002.1	841.672	10820.7	AREL1	901.729	0.175999	0.103329	1.70328	0.0885162	0.999907
ENSG00000143761	8141.83	8722.78	8163.35	10503.8	9846.99	9883.73	8425.78	8864.17	7748.86	9073.71	8580.01	9532.89	107488	ARF1	8957.32	0.0814858	0.0975743	0.835116	0.403652	0.999907
ENSG00000134287	2958.24	3379.65	2988.81	2237.09	2168.46	2050.08	2528.17	2442.7	2777.6	2285.28	2178.34	2161.7	30156.1	ARF3	2513.01	0.134923	0.151629	0.889821	0.373562	0.999907
ENSG00000168374	1872.72	1652.82	1750.27	4110.86	4187.73	4197.98	2745.24	2422.1	2258.55	4032.23	3933.75	3660.36	36824.6	ARF4	3068.72	-0.100347	0.296364	-0.338594	0.734915	0.999907
ENSG00000004059	2679.95	3316.61	3072.51	2894.49	2360.58	2349.18	2722.56	3042.14	2745.16	2264.39	2066.88	2349.41	31863.9	ARF5	2655.32	0.134261	0.13675	0.981803	0.326197	0.999907
ENSG00000165527	2881.99	2514.41	2561.84	5221.51	5102.33	5074.88	2328.38	2386.51	2222.75	4783.23	4620.39	4396.07	44094.3	ARF6	3674.52	0.171578	0.29108	0.589455	0.555556	0.999907
ENSG00000101199	1782.19	1710.38	1844.57	1347.6	951.385	997.944	1996.83	1942.55	1690.27	1144.06	1186.19	1260.49	17854.5	ARFGAP1	1487.87	-0.0948545	0.229002	-0.414208	0.678722	0.999907
ENSG00000149182	1419.08	1646.43	1451.5	1041.38	876.787	746.699	1394.22	1700.9	1336.78	757.646	810.036	883.049	14064.5	ARFGAP2	1172.04	0.0613486	0.263698	0.232648	0.816035	0.999907
ENSG00000242247	845.347	801.286	746.938	1342.74	1221.17	1407.54	991.395	891.662	872.544	1229.51	965.276	1318.01	12633.4	ARFGAP3	1052.79	0.0220782	0.20368	0.108397	0.913681	0.999907
ENSG00000066777	1520.1	1279.13	1342.37	2477.69	2521.02	2541.31	1693.36	1562.28	1276.38	2444.78	2399.26	2386.76	23444.4	ARFGEF1	1953.7	-0.0100571	0.248437	-0.0404813	0.967709	0.999907
ENSG00000271966	9.53041	21.0143	0	0	2.04379	0	3.23985	2.80986	0	0	0.99513	0	39.6334	ARFGEF1-DT	3.30278	2.21165	1.72668	1.28087	0.200241	NA
ENSG00000124198	2783.83	2599.38	2510.98	1463.04	1594.16	1644	2810.03	2336.87	2181.36	1349.14	1616.09	1462.33	24351.2	ARFGEF2	2029.27	0.0996382	0.240053	0.415068	0.678092	0.999907
ENSG00000112379	1200.83	896.307	1263.97	750.964	844.086	902.935	1344.54	1154.85	993.358	923.796	945.373	1077.82	12298.8	ARFGEF3	1024.9	-0.136143	0.164435	-0.827943	0.407703	0.999907
ENSG00000164144	984.491	1016.91	931.289	1054.75	1303.94	1396.28	825.083	998.436	879.256	1240.91	1075.74	1008.19	12715.3	ARFIP1	1059.61	0.150151	0.148676	1.00992	0.312532	0.999907
ENSG00000132254	1372.38	1785.31	1472.69	1528.66	1430.65	1520.84	1430.94	1642.83	1609.73	1735.56	1583.25	1739.86	18852.7	ARFIP2	1571.06	-0.0967115	0.0928652	-1.04142	0.297682	0.999907
ENSG00000101246	809.131	828.696	811.567	682.915	571.24	596.796	833.722	795.19	749.493	681.691	575.185	674.145	8609.77	ARFRP1	717.481	-0.00315211	0.145343	-0.0216875	0.982697	0.999907
ENSG00000118520	0	4.56833	2.11897	0	5.10948	0	0	0	10.0678	4.74715	2.98539	4.0368	33.6339	ARG1	2.80283	-0.887185	1.428	-0.621276	0.534418	NA
ENSG00000081181	74.3372	78.5754	49.7959	72.9091	48.0291	96.4163	172.792	147.986	86.1358	100.64	84.586	57.5243	1069.73	ARG2	89.1439	-0.62543	0.302683	-2.06629	0.0388015	0.884675
ENSG00000265293	0	0	0	0	0	2.81507	4.31981	0.93662	4.47459	0	0.99513	0	13.5412	ARGFXP2	1.12843	-1.77662	2.05604	-0.864099	0.387534	NA
ENSG00000134884	3714.95	3759.74	3536.57	1595.49	1443.94	1490.58	3573.56	3596.62	4531.64	2299.52	2394.28	2186.93	34123.8	ARGLU1	2843.65	-0.257803	0.31292	-0.823863	0.410017	0.999907
ENSG00000175220	1276.12	1450.9	1382.63	1520.15	1444.96	1513.81	1401.78	1352.48	1183.53	1288.38	1111.56	1576.37	16502.7	ARHGAP1	1375.22	0.11796	0.105982	1.11301	0.265702	0.999907
ENSG00000071205	54.3233	77.6617	69.9261	443.53	500.729	418.039	131.754	121.761	80.5425	488.007	368.198	401.661	3156.13	ARHGAP10	263.011	-0.0256365	0.605066	-0.0423697	0.966204	0.999907
ENSG00000198826	553.717	382.826	490.542	153.109	311.678	292.768	492.458	472.993	469.831	196.532	248.782	155.417	4220.65	ARHGAP11A	351.721	0.102203	0.360384	0.283596	0.77672	0.999907
ENSG00000262728	0	9.13667	6.35692	0	3.06569	0	5.39976	0	0	0	0	0	23.959	ARHGAP11A-DT	1.99659	1.79412	2.29309	0.782402	0.433979	NA
ENSG00000288864	7.62432	2.741	3.17846	0	1.0219	0.703769	3.23985	0.93662	4.47459	0	3.98052	0	27.901	ARHGAP11A-SCG5	2.32509	0.290984	1.18979	0.244567	0.806792	NA
ENSG00000285077	6.67128	5.482	2.11897	0	5.10948	7.03769	7.55966	19.669	13.4238	1.89886	1.99026	0	70.961	ARHGAP11B	5.91341	-0.734835	0.959719	-0.765677	0.443868	NA
ENSG00000165322	1558.22	1625.41	1655.98	1385.27	1270.22	1347.01	1536.77	1575.39	1510.17	1355.79	1446.92	1511.78	17778.9	ARHGAP12	1481.58	-0.0153764	0.0958058	-0.160496	0.872491	0.999907
ENSG00000075884	6.67128	0	2.11897	0	0	2.11131	3.23985	7.49296	0	7.59544	0.99513	2.0184	32.2433	ARHGAP15	2.68695	-0.960789	1.27687	-0.752458	0.451776	NA
ENSG00000140750	864.408	854.279	718.332	964.83	922.772	822.706	740.847	748.359	737.188	634.22	651.81	791.212	9450.96	ARHGAP17	787.58	0.257934	0.104297	2.47306	0.013396	0.57023
ENSG00000146376	1271.36	1170.41	1304.23	611.221	625.401	764.293	1398.54	1212.92	1137.66	887.717	848.846	853.782	12086.4	ARHGAP18	1007.2	-0.141374	0.242062	-0.584041	0.559193	0.999907
ENSG00000213390	279.241	326.179	280.764	250.321	360.729	267.432	425.501	333.437	355.73	288.627	298.539	226.061	3692.56	ARHGAP19	307.713	-0.126773	0.171418	-0.739551	0.459572	0.999907
ENSG00000107863	2324.47	2010.07	2391.26	2423.01	2424.96	2463.19	3113.5	2579.45	2094.11	2290.03	2518.67	2654.19	29286.9	ARHGAP21	2440.58	-0.119602	0.112305	-1.06497	0.286887	0.999907
ENSG00000128805	43.8399	90.453	42.3795	1.21515	1.0219	0	28.0787	54.3239	89.4917	0	0	5.04599	355.85	ARHGAP22	29.6541	0.0169641	1.37728	0.0123171	0.990173	0.999907
ENSG00000275832	803.413	844.228	796.734	577.197	409.78	484.193	703.048	848.577	690.205	439.586	562.248	578.271	7737.48	ARHGAP23	644.79	0.0348695	0.225835	0.154403	0.877292	0.999907
ENSG00000138639	0	6.39567	1.05949	9.72121	2.04379	0	1.07995	5.61972	0	4.74715	1.99026	17.1564	49.8136	ARHGAP24	4.15113	-0.696185	1.22951	-0.566229	0.571238	NA
ENSG00000163219	7.62432	20.1007	15.8923	1.21515	6.13138	4.22261	35.6384	15.9225	27.9662	4.74715	2.98539	0	142.446	ARHGAP25	11.8705	-0.655676	0.89579	-0.731952	0.464198	NA
ENSG00000145819	1450.53	1402.48	1351.91	1132.52	1391.82	1409.65	1622.09	1411.49	1459.83	1202.93	1147.38	1166.63	16149.3	ARHGAP26	1345.77	0.0236708	0.120082	0.197122	0.843732	0.999907
ENSG00000226272	0	0	0	0	0	0	6.47971	0	8.94917	0	0	0	15.4289	ARHGAP26-AS1	1.28574	-3.85307	3.02594	-1.27334	0.202896	NA
ENSG00000159314	1738.35	2071.28	1988.66	3063.4	2901.16	2720.77	2017.35	2202.93	1851.36	2182.74	2210.18	2535.11	27483.3	ARHGAP27	2290.27	0.15578	0.163731	0.95144	0.341381	0.999907
ENSG00000215769	10.4834	9.13667	27.5467	47.3909	10.219	16.1867	12.9594	4.6831	2.23729	19.938	7.96104	25.23	193.972	ARHGAP27P1-BPTFP1-KPNA2P3	16.1643	0.716862	0.631451	1.13526	0.256265	0.999907
ENSG00000088756	38.1216	43.856	52.9743	0	0	0	6.47971	11.2394	29.0848	0	0	0	181.756	ARHGAP28	15.1463	1.53005	1.71309	0.89315	0.371777	NA
ENSG00000137962	595.65	486.984	496.899	765.545	677.517	663.654	902.839	707.148	634.272	725.365	691.615	667.08	8014.57	ARHGAP29	667.881	-0.232057	0.148916	-1.55831	0.119159	0.999907
ENSG00000186517	54.3233	62.1293	23.3087	25.5182	20.4379	16.1867	38.8783	15.9225	36.9153	16.1403	29.8539	69.6347	409.249	ARHGAP30	34.1041	-0.0359704	0.476758	-0.0754479	0.939858	0.999907
ENSG00000031081	4.7652	10.964	20.1303	100.858	61.3138	89.3786	7.55966	14.0493	16.7797	132.92	69.6591	105.966	634.343	ARHGAP31	52.8619	-0.272683	0.775269	-0.351727	0.725043	0.999907
ENSG00000241155	4.7652	0	0	0	1.0219	0	6.47971	5.61972	0	0	0	3.0276	20.9141	ARHGAP31-AS1	1.74284	-1.38432	1.99099	-0.695291	0.486873	NA
ENSG00000134909	1804.11	1555.06	1884.83	3190.99	3576.64	3473.1	1827.28	1512.64	1251.77	2890.07	2933.64	2840.89	28741	ARHGAP32	2395.08	0.224124	0.291373	0.769199	0.441775	0.999907
ENSG00000004777	57.1824	64.8704	34.9631	75.3394	62.3357	78.8221	80.9964	76.8028	81.6612	39.8761	48.7614	37.3404	738.951	ARHGAP33	61.5793	0.0354821	0.295896	0.119914	0.904551	0.999907
ENSG00000160007	1826.03	2045.7	1963.23	2085.2	2156.2	2110.6	2442.85	2243.2	1871.5	1730.81	1791.23	1823.62	24090.2	ARHGAP35	2007.51	0.0340674	0.1122	0.303632	0.761408	0.999907
ENSG00000147799	1077.89	837.833	1026.64	353.609	432.262	304.732	786.205	840.148	777.459	484.21	511.497	547.995	7980.48	ARHGAP39	665.04	0.0308952	0.332745	0.0928496	0.926023	0.999907
ENSG00000089820	656.645	968.487	755.414	257.612	305.547	320.215	921.199	1308.46	1416.21	154.757	189.075	179.637	7433.25	ARHGAP4	619.438	-0.353059	0.56517	-0.624696	0.532171	0.999907
ENSG00000124143	4.7652	19.187	0	53.4667	11.2409	8.44522	3.23985	0	6.71188	14.2415	46.7711	30.276	198.345	ARHGAP40	16.5288	-0.0664183	1.03564	-0.0641328	0.948864	0.999907
ENSG00000165895	622.335	457.747	517.03	435.024	424.087	456.746	735.447	636.901	521.289	501.299	432.881	401.661	6142.45	ARHGAP42	511.871	-0.14853	0.178229	-0.833365	0.404639	0.999907
ENSG00000248027	0	19.187	1.05949	0	4.08759	9.14899	8.63961	0	0	0	0	6.05519	48.1779	ARHGAP42-AS1	4.01482	1.1995	1.71463	0.699566	0.484198	NA
ENSG00000006740	2.85912	0	2.11897	174.982	201.314	205.5	5.39976	0.93662	0	133.87	200.021	153.398	1080.4	ARHGAP44	90.0333	0.24931	1.61533	0.15434	0.877341	0.999907
ENSG00000180448	774.822	655.099	778.723	1183.56	948.32	933.197	1061.59	1071.49	690.205	685.489	573.195	758.918	10114.6	ARHGAP45	842.884	0.123167	0.203522	0.605179	0.54506	0.999907
ENSG00000100852	913.013	773.876	829.578	1057.18	947.298	1150.66	832.643	777.394	656.645	947.532	1078.72	1075.81	11040.3	ARHGAP5	920.029	0.0791538	0.160481	0.49323	0.62185	0.999907
ENSG00000258655	20.9669	26.4963	19.0708	10.9364	10.219	9.85276	19.4391	12.1761	15.661	19.938	18.9075	0	183.664	ARHGAP5-AS1	15.3053	0.180647	0.592273	0.305006	0.760361	NA
ENSG00000047648	0	27.41	3.17846	44.9606	40.8759	28.1507	1.07995	6.55634	8.94917	30.3818	40.8003	23.2116	255.555	ARHGAP6	21.2962	0.378935	0.898611	0.421689	0.673252	0.999907
ENSG00000241484	62.9007	128.827	78.402	66.8333	36.7883	56.3015	100.435	103.028	46.9831	33.2301	105.484	87.8003	907.014	ARHGAP8	75.5845	-0.149316	0.366658	-0.407235	0.683835	0.999907
ENSG00000123329	0	0	0	0	3.06569	0	0	1.87324	0	9.4943	0	0	14.4332	ARHGAP9	1.20277	-1.8699	2.91527	-0.641414	0.521254	NA
ENSG00000141522	3890.31	3901.36	3804.62	3725.65	3129.05	2953.01	3837.07	3804.55	3268.68	3135.02	2932.65	3443.39	41825.4	ARHGDIA	3485.45	0.0676374	0.115242	0.586918	0.557259	0.999907
ENSG00000111348	151.533	210.143	205.54	833.594	861.459	716.437	78.8365	96.4718	81.6612	595.293	388.101	894.15	5113.22	ARHGDIB	426.102	0.480564	0.630964	0.761634	0.446278	0.999907
ENSG00000242173	0	10.0503	0	24.303	31.6788	42.2261	0	5.61972	0	25.6346	62.6932	22.2024	224.408	ARHGDIG	18.7007	-0.100896	1.31992	-0.0764408	0.939068	0.999907
ENSG00000076928	3647.29	3958.92	3718.8	1227.3	1024.96	1052.13	3254.97	3572.27	3127.74	1288.38	1276.75	1210.03	28359.5	ARHGEF1	2363.29	0.0915491	0.433156	0.211354	0.832611	0.999907
ENSG00000104728	1.90608	9.13667	4.23795	8.50606	3.06569	4.92638	0	8.42958	16.7797	9.4943	10.9464	11.1012	88.53	ARHGEF10	7.3775	-0.841449	0.695776	-1.20937	0.226522	NA
ENSG00000074964	1588.72	1537.7	1511.89	1656.25	1605.4	1684.12	1430.94	1615.67	1624.27	1470.67	1656.89	1819.59	19202.1	ARHGEF10L	1600.18	-0.00500899	0.0820227	-0.0610684	0.951305	0.999907
ENSG00000132694	1012.13	1124.72	1070.08	1116.72	1012.7	1053.54	1090.75	1022.79	859.12	963.672	1053.84	1047.55	12427.6	ARHGEF11	1035.64	0.0813442	0.0838342	0.970298	0.331898	0.999907
ENSG00000196914	3488.13	2879.88	3322.55	3059.75	2926.71	3140.92	3253.89	2834.21	2804.45	2596.69	3040.12	2953.93	36301.2	ARHGEF12	3025.1	0.106238	0.086101	1.23387	0.21725	0.999907
ENSG00000130762	1644.95	1820.94	1540.49	2136.24	2120.43	2031.08	1427.7	1509.83	1322.24	2235.91	2263.92	2464.46	22518.2	ARHGEF16	1876.52	0.00884089	0.18975	0.0465923	0.962838	0.999907
ENSG00000110237	17.1547	29.2373	27.5467	155.539	132.847	120.344	37.7983	49.6408	43.6272	132.92	108.469	98.9015	954.026	ARHGEF17	79.5022	0.0326932	0.555511	0.0588526	0.95307	0.999907
ENSG00000257038	3.81216	0	0	1.21515	0	9.85276	4.31981	0	0	0	3.98052	0	23.1804	ARHGEF17-AS1	1.9317	0.8636	2.01474	0.42864	0.668185	NA
ENSG00000104880	744.325	773.876	900.564	2125.3	2116.35	2096.53	846.682	955.352	752.849	1624.48	1449.9	1923.53	16309.7	ARHGEF18	1359.14	0.213324	0.349796	0.609852	0.54196	0.999907
ENSG00000267852	5.71824	0	0	0	2.04379	0	4.31981	0	0	1.89886	0	0	13.9807	ARHGEF18-AS1	1.16506	0.324458	2.44852	0.132512	0.89458	NA
ENSG00000142632	747.184	752.862	662.179	185.918	105.255	85.8598	838.042	788.634	943.019	151.909	79.6104	180.647	5521.12	ARHGEF19	460.093	-0.231707	0.652192	-0.355274	0.722384	0.999907
ENSG00000116584	913.966	734.588	1034.06	877.339	878.831	903.639	943.878	980.641	908.341	937.088	771.226	856.81	10740.4	ARHGEF2	895.034	-0.0152234	0.10682	-0.142514	0.886674	0.999907
ENSG00000224276	2.85912	0	0	0	0	2.81507	1.07995	0	0	7.59544	2.98539	0	17.335	ARHGEF2-AS1	1.44458	-1.00834	2.01669	-0.499995	0.617078	NA
ENSG00000273002	2.85912	16.446	9.53538	2.4303	12.2628	7.03769	6.47971	17.7958	11.1865	6.64601	5.97078	0	98.65	ARHGEF2-AS2	8.22083	0.0758647	0.743238	0.102073	0.918699	NA
ENSG00000240771	0	0	5.29743	0	0	0	0	9.3662	7.83052	0	0	0	22.4942	ARHGEF25	1.87451	-1.71049	2.78162	-0.614928	0.538602	NA
ENSG00000114790	103.881	119.69	148.328	36.4545	40.8759	52.7827	102.595	90.8521	71.5934	48.421	30.849	53.4875	899.811	ARHGEF26	74.9843	0.336587	0.417348	0.80649	0.41996	0.999907
ENSG00000243069	0	16.446	0	0	0	0	0	0	0	0	0	0	16.446	ARHGEF26-AS1	1.3705	3.88179	3.02365	1.28381	0.199209	NA
ENSG00000214944	645.208	695.301	651.584	337.812	283.065	300.509	748.406	626.598	513.459	325.655	320.432	496.526	5944.56	ARHGEF28	495.38	-0.0569522	0.30594	-0.186155	0.852323	0.999907
ENSG00000163947	296.396	272.273	332.679	456.897	546.715	434.225	347.744	287.542	212.543	494.653	460.745	432.946	4575.36	ARHGEF3	381.28	0.0642765	0.248764	0.258383	0.796111	0.999907
ENSG00000214694	0.953041	0	0	2.4303	1.0219	0	2.1599	2.80986	0	3.79772	0	8.07359	21.2463	ARHGEF33	1.77053	-2.01476	1.49334	-1.34917	0.177284	NA
ENSG00000204959	153.44	140.705	166.339	178.627	166.569	190.018	185.752	178.894	168.916	174.695	160.216	204.867	2069.04	ARHGEF34P	172.42	-0.107534	0.128252	-0.838459	0.401773	0.999907
ENSG00000213214	381.216	430.337	392.01	126.376	101.168	134.42	403.902	300.655	241.628	143.364	83.5909	111.012	2849.68	ARHGEF35	237.473	0.28619	0.464028	0.616752	0.537398	0.999907
ENSG00000244198	30.4973	33.8057	75.2236	10.9364	15.3284	6.33392	49.6778	43.0845	25.7289	12.3426	21.8929	14.1288	338.981	ARHGEF35-AS1	28.2484	0.0427294	0.589603	0.0724716	0.942227	0.999907
ENSG00000183111	905.389	1185.03	920.694	494.567	389.342	416.631	784.045	776.458	652.171	453.828	381.135	477.351	7836.64	ARHGEF37	653.053	0.290721	0.312511	0.930273	0.35223	0.999907
ENSG00000236699	268.757	273.186	272.288	177.412	196.204	168.201	203.031	162.972	204.712	188.937	119.416	129.177	2364.29	ARHGEF38	197.024	0.428147	0.210967	2.02945	0.0424121	0.908034
ENSG00000249885	0	1.82733	3.17846	2.4303	4.08759	0	1.07995	0	0	0	10.9464	0	23.5501	ARHGEF38-IT1	1.96251	-0.0763809	1.79373	-0.0425822	0.966035	NA
ENSG00000137135	345.001	308.819	250.039	176.197	210.511	219.576	301.306	315.641	371.391	296.222	248.782	157.435	3200.92	ARHGEF39	266.743	-0.161879	0.233688	-0.692714	0.488489	0.999907
ENSG00000136002	124.848	142.532	78.402	239.385	225.839	226.614	221.39	160.162	127.526	257.296	288.588	353.22	2445.8	ARHGEF4	203.817	-0.440749	0.32241	-1.36704	0.171611	0.999907
ENSG00000233221	0	0	5.29743	0	1.0219	0	2.1599	6.55634	11.1865	1.89886	0	2.0184	30.1393	ARHGEF4-AS1	2.51161	-1.94355	1.47526	-1.31743	0.187695	NA
ENSG00000165801	393.606	423.028	417.438	261.258	212.554	238.578	363.944	454.26	438.509	340.846	260.724	230.097	4034.84	ARHGEF40	336.237	-0.10151	0.246582	-0.411668	0.680583	0.999907
ENSG00000050327	928.261	852.451	980.025	443.53	492.554	505.306	938.478	966.591	749.493	489.906	410.989	504.599	8262.18	ARHGEF5	688.515	0.049745	0.289849	0.171624	0.863733	0.999907
ENSG00000129675	0	6.39567	0	0	2.04379	2.81507	3.23985	0.93662	8.94917	1.89886	0	2.0184	28.2974	ARHGEF6	2.35812	-0.558731	1.30922	-0.426765	0.669551	NA
ENSG00000102606	1342.83	1194.16	1249.14	940.527	929.926	890.267	1372.62	1260.69	1576.17	809.864	845.86	798.276	13210.3	ARHGEF7	1100.86	-0.0252746	0.213237	-0.118528	0.905649	0.999907
ENSG00000131089	385.028	412.977	415.319	330.521	275.912	263.21	334.785	379.331	356.848	284.829	261.719	338.082	4038.56	ARHGEF9	336.547	0.0903863	0.166593	0.542558	0.587434	0.999907
ENSG00000117713	1398.11	1152.13	1298.93	934.451	1145.55	1213.3	1558.37	1483.61	1347.97	1048.17	1048.87	1060.67	14690.1	ARID1A	1224.18	-0.0791535	0.152858	-0.517822	0.604582	0.999907
ENSG00000049618	1340.93	1227.97	1451.5	1055.97	992.261	1081.69	1642.61	1585.7	1250.65	1103.24	929.451	1090.94	14752.9	ARID1B	1229.41	-0.0884451	0.173345	-0.510226	0.609893	0.999907
ENSG00000189079	655.692	534.495	564.707	392.494	395.474	369.479	542.136	462.69	492.204	469.019	465.721	353.22	5697.33	ARID2	474.777	0.0645871	0.17996	0.358897	0.719672	0.999907
ENSG00000116017	191.561	273.186	243.682	332.951	269.781	339.92	309.946	345.613	317.696	112.033	85.5812	208.904	3030.85	ARID3A	252.571	0.259525	0.334331	0.776251	0.437601	0.999907
ENSG00000179361	447.929	395.618	369.761	569.906	461.897	513.047	312.106	350.296	342.306	384.519	387.106	419.827	4954.32	ARID3B	412.86	0.327971	0.138883	2.36149	0.0182014	0.640874
ENSG00000205143	6.67128	0	0	19.4424	7.15327	4.92638	0	2.80986	0	0	0	3.0276	44.0308	ARID3C	3.66923	2.68829	1.55472	1.72912	0.0837883	NA
ENSG00000032219	320.222	342.625	271.229	206.576	277.956	269.543	393.102	255.697	286.373	266.79	318.442	281.566	3490.12	ARID4A	290.843	-0.0918478	0.162703	-0.564513	0.572405	0.999907
ENSG00000054267	612.805	547.286	599.67	415.582	428.175	526.419	656.61	674.366	557.086	442.435	615.985	426.891	6503.31	ARID4B	541.942	-0.107376	0.168546	-0.637076	0.524075	0.999907
ENSG00000196843	156.299	187.302	186.47	111.794	113.43	92.1937	197.631	221.979	123.051	153.808	113.445	159.453	1816.86	ARID5A	151.405	-0.195161	0.249113	-0.783422	0.433379	0.999907
ENSG00000150347	639.49	601.193	657.941	370.621	702.043	629.169	1001.11	982.514	953.087	600.04	754.308	402.67	8294.19	ARID5B	691.183	-0.381981	0.241108	-1.58428	0.113131	0.999907
ENSG00000166233	1428.61	1115.59	1428.19	1523.8	1641.17	1713.68	1408.26	1327.19	1362.51	1685.24	1751.43	1548.11	17933.8	ARIH1	1494.48	-0.0372651	0.130959	-0.284555	0.775985	0.999907
ENSG00000177479	771.963	850.624	704.559	900.427	1020.87	1166.85	966.557	810.176	929.595	1070.01	1114.55	1124.25	11430.4	ARIH2	952.535	-0.150868	0.150524	-1.00229	0.316205	0.999907
ENSG00000221883	11.4365	15.5323	18.0113	10.9364	14.3065	4.92638	12.9594	3.74648	11.1865	5.69658	10.9464	36.3312	156.016	ARIH2OS	13.0013	-0.11009	0.579808	-0.189874	0.849408	NA
ENSG00000120805	1150.32	1294.67	1200.4	1720.65	1761.75	1758.72	1303.5	1224.16	1119.76	1671.95	1510.61	1547.1	17263.6	ARL1	1438.63	0.0850633	0.164608	0.516763	0.605321	0.999907
ENSG00000175414	10.4834	3.65467	13.7733	7.29091	7.15327	2.11131	2.1599	7.49296	3.35594	7.59544	0	4.0368	69.108	ARL10	5.759	0.828593	0.74626	1.11033	0.266858	NA
ENSG00000152213	17.1547	5.482	0	0	0	0	4.31981	0.93662	8.94917	0	0	0	36.8423	ARL11	3.07019	0.682391	2.04192	0.33419	0.738236	NA
ENSG00000174225	7.62432	0.913667	2.11897	3.64545	2.04379	0	5.39976	1.87324	15.661	3.79772	0	4.0368	47.1148	ARL13A	3.92623	-0.921333	1.03917	-0.886606	0.375291	NA
ENSG00000169379	198.232	182.733	206.6	71.6939	105.255	101.343	169.552	124.57	143.187	130.072	128.372	127.159	1688.77	ARL13B	140.731	0.0745106	0.271939	0.273998	0.784086	0.999907
ENSG00000179674	285.912	310.647	296.656	354.824	267.737	289.249	373.663	344.676	347.899	277.234	278.636	291.658	3718.79	ARL14	309.899	-0.0851242	0.126861	-0.671003	0.502219	0.999907
ENSG00000152219	357.39	345.366	394.129	404.645	409.78	447.597	306.706	405.556	502.272	343.694	422.93	368.358	4708.42	ARL14EP	392.369	0.00657876	0.141845	0.0463798	0.963008	0.999907
ENSG00000224891	2.85912	0	0	0	1.0219	0	1.07995	0	0	0	0	7.06439	12.0254	ARL14EPP1	1.00211	-1.06819	2.53164	-0.421938	0.673071	NA
ENSG00000185305	235.401	232.071	256.396	371.836	343.357	327.956	204.111	185.451	250.577	296.222	274.656	318.907	3296.94	ARL15	274.745	0.207049	0.193173	1.07183	0.283795	0.999907
ENSG00000214087	455.553	456.833	412.14	291.636	345.401	290.656	425.501	487.979	581.696	283.88	283.612	395.606	4710.49	ARL16	392.541	-0.125768	0.219604	-0.572704	0.566845	0.999907
ENSG00000185829	80.0554	42.0287	72.0451	26.7333	49.051	30.9658	98.2756	88.9789	140.949	24.6852	50.7516	37.3404	741.86	ARL17A	61.8217	-0.550211	0.442358	-1.24381	0.213568	0.999907
ENSG00000228696	7.62432	6.39567	14.8328	42.5303	54.1605	33.7809	30.2386	14.9859	55.9323	28.4829	46.7711	45.4139	381.149	ARL17B	31.7624	-0.478906	0.545052	-0.878643	0.379595	0.999907
ENSG00000213465	338.329	290.546	262.753	246.676	243.211	190.721	261.348	278.176	272.95	167.1	198.031	182.665	2932.51	ARL2	244.376	0.208815	0.194421	1.07404	0.282806	0.999907
ENSG00000102931	6.67128	2.741	7.41641	20.6576	6.13138	3.51884	11.8795	11.2394	1.11865	7.59544	3.98052	4.0368	86.9868	ARL2BP	7.2489	0.211766	0.69269	0.305715	0.759821	NA
ENSG00000138175	450.788	550.027	417.438	505.503	449.634	510.936	518.377	417.732	559.323	481.361	502.541	418.818	5782.48	ARL3	481.873	-0.00547282	0.119503	-0.0457965	0.963472	0.999907
ENSG00000122644	1268.5	1233.45	1170.73	1107	1224.23	1227.37	1109.11	1003.12	1053.76	908.605	958.31	1056.63	13320.8	ARL4A	1110.07	0.24905	0.0787702	3.16173	0.00156835	0.209881
ENSG00000248780	0.953041	2.741	0	2.4303	3.06569	0	7.55966	0	0	0	0.99513	0	17.7448	ARL4AP2	1.47874	0.103681	1.80723	0.0573699	0.954251	NA
ENSG00000228291	2.85912	0.913667	2.11897	0	0	1.40754	0	3.74648	0	0	0	0	11.0458	ARL4AP3	0.920481	0.944606	2.06503	0.457429	0.647363	NA
ENSG00000218996	0	0	8.4759	0	4.08759	0	4.31981	0	2.23729	0	0	0	19.1206	ARL4AP5	1.59338	0.944316	2.39086	0.394969	0.692866	NA
ENSG00000188042	1087.42	1238.02	869.839	834.809	428.175	511.64	888.8	920.697	982.171	564.911	503.536	625.703	9455.72	ARL4C	787.977	0.147859	0.282047	0.524236	0.600115	0.999907
ENSG00000175906	8.57736	9.13667	4.23795	25.5182	29.635	11.2603	6.47971	12.1761	29.0848	47.4715	12.9367	17.1564	213.671	ARL4D	17.8059	-0.513077	0.596192	-0.86059	0.389464	0.999907
ENSG00000162980	455.553	561.905	532.922	488.491	500.729	589.054	413.621	396.19	528.001	497.502	595.088	622.676	6181.73	ARL5A	515.144	0.0361784	0.144777	0.24989	0.802673	0.999907
ENSG00000165997	699.532	624.034	697.142	799.57	943.21	993.018	792.684	826.098	788.646	795.623	896.612	872.957	9729.13	ARL5B	810.761	-0.0635732	0.135595	-0.468847	0.639179	0.999907
ENSG00000113966	83.8676	82.23	54.0338	108.148	64.3795	76.007	76.6765	85.2324	108.509	68.359	96.5276	70.6439	974.615	ARL6	81.2179	-0.111635	0.216287	-0.516142	0.605755	0.999907
ENSG00000170540	2999.22	2986.78	2904.05	5186.27	6305.1	6143.9	3589.76	3320.32	3709.43	5184.84	4664.17	4275.98	51269.8	ARL6IP1	4272.48	0.100277	0.241641	0.414981	0.678156	0.999907
ENSG00000182196	3.81216	0	4.23795	0	2.04379	0	3.23985	9.3662	1.11865	0.94943	0	9.08279	33.8508	ARL6IP4	2.8209	-1.25057	1.32584	-0.943226	0.345566	NA
ENSG00000144746	1198.92	1410.7	1276.68	3033.02	3193.43	3039.58	1602.65	1431.15	1563.87	2685.94	2555.49	2588.6	25580	ARL6IP5	2131.67	0.0817205	0.307612	0.265661	0.7905	0.999907
ENSG00000177917	542.28	632.257	592.253	466.618	464.963	513.047	673.89	813.922	719.29	439.586	394.071	520.747	6772.93	ARL6IP6	564.41	-0.148867	0.197409	-0.754103	0.450787	0.999907
ENSG00000143862	682.377	701.696	660.06	808.076	743.94	717.14	710.608	761.472	503.391	783.28	688.63	831.58	8592.25	ARL8A	716.021	0.0105859	0.131595	0.0804428	0.935885	0.999907
ENSG00000134108	1164.62	1217.92	1280.92	2036.59	1909.92	1862.88	1595.09	1414.3	1434.1	1672.9	1540.46	1679.31	18809	ARL8B	1567.42	0.0208289	0.170177	0.122395	0.902586	0.999907
ENSG00000104442	526.078	572.869	541.398	996.424	1101.6	1166.85	738.687	755.852	614.137	1277.93	1235.95	1121.22	10649	ARMC1	887.417	-0.227695	0.278402	-0.817863	0.413435	0.999907
ENSG00000170632	1544.88	1513.95	1660.22	1179.91	1285.55	1182.33	1589.69	1520.13	1639.94	1284.58	1180.22	1008.19	16589.6	ARMC10	1382.47	0.0251641	0.157513	0.159759	0.873071	0.999907
ENSG00000178660	0.953041	0	10.5949	7.29091	4.08759	3.51884	1.07995	0.93662	3.35594	0	0.99513	4.0368	36.8497	ARMC10P1	3.07081	1.34396	1.06374	1.26343	0.206434	NA
ENSG00000118690	202.045	220.194	176.934	80.2	76.6422	41.5224	97.1956	105.838	151.017	49.3704	80.6055	42.3864	1323.95	ARMC2	110.329	0.600002	0.437359	1.37188	0.170102	0.999907
ENSG00000165309	9.53041	9.13667	1.05949	69.2636	24.5255	40.8186	0	3.74648	0	26.5841	28.8588	28.2576	241.781	ARMC3	20.1484	0.816383	1.05198	0.776047	0.437721	0.999907
ENSG00000140691	250.65	285.064	200.243	298.927	273.868	235.059	146.873	234.155	269.594	247.801	252.763	230.097	2925.09	ARMC5	243.758	0.159254	0.172275	0.924417	0.355269	0.999907
ENSG00000105676	621.382	547.286	598.61	645.245	542.627	615.094	388.783	471.12	547.018	698.781	690.62	555.059	6921.63	ARMC6	576.802	0.0907697	0.156885	0.578574	0.562877	0.999907
ENSG00000125449	538.468	773.876	696.083	631.879	531.386	691.805	491.378	507.648	441.865	537.378	465.721	596.437	6903.92	ARMC7	575.327	0.345809	0.133035	2.59938	0.00933932	0.488313
ENSG00000114098	727.17	834.178	750.117	653.751	745.984	718.548	685.769	641.584	668.951	696.882	741.372	724.605	8588.91	ARMC8	715.743	0.0916888	0.0860262	1.06582	0.286503	0.999907
ENSG00000135931	222.058	247.604	290.299	134.882	156.35	139.346	204.111	283.796	250.577	139.566	159.221	151.38	2379.19	ARMC9	198.266	0.0023266	0.265464	0.00876429	0.993007	0.999907
ENSG00000126947	3.81216	0	5.29743	0	0	0	8.63961	3.74648	2.23729	0	0	0	23.733	ARMCX1	1.97775	-0.685643	1.99178	-0.344237	0.730668	NA
ENSG00000184867	0	1.82733	7.41641	0	1.0219	0	1.07995	0	10.0678	0.94943	2.98539	0	25.3482	ARMCX2	2.11235	-0.556866	1.61822	-0.344123	0.730754	NA
ENSG00000102401	511.783	451.351	524.446	380.342	292.262	401.148	738.687	667.81	720.408	373.126	305.505	305.787	5672.66	ARMCX3	472.721	-0.280252	0.275661	-1.01665	0.309319	0.999907
ENSG00000196440	78.1493	93.194	92.1754	25.5182	38.8321	22.5206	101.515	65.5634	86.1358	50.3198	38.8101	27.2484	719.982	ARMCX4	59.9985	-0.0759808	0.45034	-0.168719	0.866018	0.999907
ENSG00000125962	231.589	211.971	198.124	61.9727	86.8612	116.122	138.234	110.521	186.814	31.3312	23.8831	59.5427	1456.97	ARMCX5	121.414	0.722073	0.497444	1.45157	0.146622	0.999907
ENSG00000271147	39.0747	24.669	16.9518	15.797	16.3503	3.51884	49.6778	24.3521	26.8475	7.59544	15.9221	34.3128	275.069	ARMCX5-GPRASP2	22.9224	-0.448883	0.552054	-0.813114	0.416152	0.999907
ENSG00000198960	117.224	169.028	108.068	171.336	125.693	191.425	163.073	191.07	248.339	114.881	124.391	101.929	1826.46	ARMCX6	152.205	-0.0938589	0.259687	-0.361431	0.717778	0.999907
ENSG00000198520	14.2956	12.7913	14.8328	8.50606	5.10948	3.51884	12.9594	9.3662	14.5424	3.79772	5.97078	3.0276	108.718	ARMH1	9.05985	0.250977	0.582043	0.4312	0.666323	NA
ENSG00000120029	700.485	630.43	667.477	657.397	718.393	602.426	709.528	679.049	620.849	548.771	638.873	551.023	7724.7	ARMH3	643.725	0.0848951	0.101483	0.836546	0.402848	0.999907
ENSG00000139971	43.8399	24.669	16.9518	23.0879	49.051	44.3374	42.1181	51.5141	33.5594	15.1909	12.9367	17.1564	374.413	ARMH4	31.201	0.232771	0.442039	0.526585	0.598482	0.999907
ENSG00000146476	913.013	776.617	893.147	888.276	943.21	863.524	984.916	766.155	889.324	744.353	884.67	759.927	10307.1	ARMT1	858.928	0.0698138	0.103291	0.675892	0.499109	0.999907
ENSG00000143437	646.161	565.56	531.862	698.712	775.619	700.954	501.097	602.246	529.12	562.063	583.146	654.97	7351.51	ARNT	612.626	0.190783	0.125311	1.52248	0.127889	0.999907
ENSG00000172379	186.796	123.345	171.637	34.0242	94.0145	85.156	93.9558	175.148	112.983	221.217	252.763	155.417	1706.46	ARNT2	142.205	-0.541301	0.378098	-1.43164	0.152246	0.999907
ENSG00000259495	10.4834	7.30934	18.0113	6.07576	12.2628	2.11131	2.1599	0	1.11865	2.84829	24.8782	9.08279	96.3418	ARNT2-DT	8.02848	0.481597	0.910361	0.529017	0.596793	NA
ENSG00000133794	93.398	95.935	204.481	150.679	91.9707	95.7125	204.111	172.338	170.034	132.92	133.347	174.591	1719.52	ARNTL	143.293	-0.434832	0.246274	-1.76564	0.0774562	0.999907
ENSG00000029153	1301.85	1201.47	1274.56	1210.29	1056.64	1141.51	1807.84	1491.1	1308.82	1111.78	1167.29	1008.19	15081.3	ARNTL2	1256.78	-0.135617	0.15254	-0.889058	0.373972	0.999907
ENSG00000241685	259.227	298.769	237.325	156.755	160.438	172.423	273.228	252.887	177.865	140.516	157.231	96.8831	2383.55	ARPC1A	198.629	0.226665	0.280112	0.809196	0.418402	0.999907
ENSG00000130429	87.6797	45.6833	58.2718	10.9364	6.13138	33.0771	61.5572	78.676	77.1866	13.292	29.8539	3.0276	505.373	ARPC1B	42.1144	-0.122559	0.711391	-0.17228	0.863217	0.999907
ENSG00000163466	6348.2	7320.3	6616.5	8890.05	8419.4	7875.17	6927.89	6798.92	7021.74	7824.26	7180.86	7440.82	88664.1	ARPC2	7388.68	0.07398	0.104765	0.706151	0.480094	0.999907
ENSG00000111229	2659.94	2539.08	2663.55	2529.95	2864.38	2480.08	2388.85	2596.31	3048.31	2065.01	1906.67	1949.77	29691.9	ARPC3	2474.32	0.173483	0.132643	1.3079	0.190909	0.999907
ENSG00000226284	0	1.82733	5.29743	2.4303	4.08759	1.40754	1.07995	3.74648	4.47459	0	1.99026	0	26.3415	ARPC3P1	2.19512	0.406001	1.12462	0.361012	0.71809	NA
ENSG00000238137	0	0	0	0	0	0	2.1599	0	1.11865	0	8.95617	0	12.2347	ARPC3P2	1.01956	-3.52196	2.83207	-1.2436	0.213647	NA
ENSG00000256745	9.53041	9.13667	23.3087	13.3667	15.3284	30.2621	8.63961	20.6056	20.1356	9.4943	1.99026	3.0276	164.826	ARPC3P3	13.7355	0.666804	0.60214	1.10739	0.268125	NA
ENSG00000241553	994.974	1119.24	981.085	1465.47	1631.97	1537.73	1017.31	1206.37	1195.83	1314.96	1390.2	1558.2	15413.4	ARPC4	1284.45	0.00888546	0.173044	0.051348	0.959048	0.999907
ENSG00000162704	4239.12	4730.05	4201.93	5221.51	5405.83	5072.06	4453.72	3942.23	4177.03	4856.34	4645.27	4693.78	55638.9	ARPC5	4636.57	0.109035	0.0995348	1.09544	0.273322	0.999907
ENSG00000136950	983.538	945.645	861.363	1323.3	1114.89	1073.95	698.729	758.662	778.578	1473.52	1437.96	1441.14	12891.3	ARPC5L	1074.27	-0.0643174	0.233522	-0.275424	0.782991	0.999907
ENSG00000242498	625.195	656.927	591.194	733.951	831.824	790.332	750.566	733.373	712.578	863.982	909.549	839.653	9039.12	ARPIN	753.26	-0.185374	0.123029	-1.50675	0.131875	0.999907
ENSG00000128989	4391.61	4379.21	4388.39	5820.58	5932.11	6295.21	3735.55	3498.27	3346.99	5238.01	5332.9	5298.29	57657.1	ARPP19	4804.76	0.238585	0.178202	1.33885	0.180621	0.999907
ENSG00000231228	0	0	0	0	0	0	2.1599	0	11.1865	0	0	0	13.3464	ARPP19P1	1.1122	-3.64276	3.0295	-1.20243	0.229197	NA
ENSG00000120500	0	2.741	3.17846	6.07576	2.04379	6.33392	3.23985	0.93662	8.94917	7.59544	0	6.05519	47.1492	ARR3	3.9291	-0.386115	0.951059	-0.405984	0.684755	NA
ENSG00000137486	626.148	602.106	687.607	550.464	551.824	624.243	973.036	917.887	934.07	743.404	797.099	606.529	8614.42	ARRB1	717.868	-0.44834	0.136999	-3.27257	0.00106574	0.169558
ENSG00000141480	449.835	592.056	439.687	431.379	409.78	451.116	444.94	472.993	523.526	442.435	469.701	457.167	5584.62	ARRB2	465.385	-0.017821	0.116108	-0.153487	0.878015	0.999907
ENSG00000197070	827.239	719.97	665.358	1351.25	882.918	993.018	775.405	770.838	765.154	1323.51	1210.08	1539.03	11823.8	ARRDC1	985.313	-0.231306	0.241752	-0.956789	0.338674	0.999907
ENSG00000203993	200.139	84.971	151.507	174.982	120.584	126.678	122.035	110.521	139.831	183.24	171.162	252.3	1837.95	ARRDC1-AS1	153.162	-0.190906	0.26485	-0.720808	0.471028	0.999907
ENSG00000105643	284.006	231.158	193.886	205.361	257.518	229.429	200.871	244.458	171.153	216.47	300.529	332.026	2866.86	ARRDC2	238.905	-0.0646259	0.190864	-0.338596	0.734914	0.999907
ENSG00000113369	1411.45	1176.8	1352.96	1794.78	1902.77	1869.91	897.44	1005.93	903.866	1221.92	962.291	1259.48	15759.6	ARRDC3	1313.3	0.604998	0.162683	3.71888	0.000200111	0.0642114
ENSG00000281357	27.6382	40.2013	16.9518	23.0879	53.1386	28.1507	18.3592	7.49296	10.0678	39.8761	30.849	29.2668	325.08	ARRDC3-AS1	27.09	0.475817	0.458162	1.03853	0.299022	0.999907
ENSG00000140450	416.479	387.395	393.07	1178.7	967.736	970.497	196.551	253.824	384.814	741.505	686.64	874.975	7452.18	ARRDC4	621.015	0.458776	0.414202	1.10761	0.268028	0.999907
ENSG00000100299	508.924	450.438	585.896	810.506	460.875	500.38	547.535	634.091	384.814	645.613	510.502	607.538	6647.11	ARSA	553.926	-0.00739414	0.187759	-0.039381	0.968587	0.999907
ENSG00000113273	86.7267	81.3164	109.127	46.1758	62.3357	29.5583	77.7565	73.0563	96.2036	65.5107	66.6737	74.6807	869.121	ARSB	72.4268	-0.130198	0.302751	-0.43005	0.667159	0.999907
ENSG00000006756	1015.94	1027.88	1083.86	1294.14	1196.64	1377.28	879.08	1005.93	798.713	1502	1453.88	1724.72	14360.1	ARSD	1196.67	-0.0742138	0.208074	-0.35667	0.721339	0.999907
ENSG00000141337	29.5443	10.0503	26.4872	38.8848	52.1167	44.3374	8.63961	15.9225	32.4407	32.2806	19.9026	46.4231	357.03	ARSG	29.7525	0.37216	0.468449	0.794451	0.426933	0.999907
ENSG00000205667	20.9669	31.0647	14.8328	171.336	138.978	121.752	14.0394	12.1761	12.3051	117.729	93.5422	125.141	873.863	ARSH	72.8219	0.410959	0.734023	0.559872	0.575567	0.999907
ENSG00000183876	27.6382	0	1.05949	0	0	0	2.1599	11.2394	12.3051	3.79772	0	0	58.1998	ARSI	4.84999	-0.0380513	1.8286	-0.0208089	0.983398	NA
ENSG00000180801	135.332	110.554	128.198	120.3	150.219	106.269	70.1968	95.5352	93.9663	123.426	123.396	146.334	1403.73	ARSJ	116.977	0.198634	0.202019	0.983244	0.325487	0.999907
ENSG00000164291	101.975	103.244	119.722	127.591	111.387	118.937	124.194	112.394	114.102	89.2465	76.625	80.7359	1280.15	ARSK	106.68	0.193633	0.173666	1.11498	0.26486	0.999907
ENSG00000157399	293.536	391.963	323.144	679.27	838.977	748.106	379.063	406.493	483.255	796.572	671.713	793.23	6805.32	ARSL	567.11	-0.108364	0.313776	-0.345353	0.729829	0.999907
ENSG00000167311	0	0	0	0	2.04379	4.22261	0	0	0	5.69658	0	13.1196	25.0826	ART5	2.09021	-1.55872	2.31534	-0.673211	0.500813	NA
ENSG00000117407	14.2956	27.41	25.4277	49.8212	57.2262	69.6731	25.9188	25.2887	29.0848	55.067	49.7565	103.947	532.917	ARTN	44.4098	-0.24391	0.472685	-0.516009	0.605848	0.999907
ENSG00000173409	244.931	299.683	238.385	240.6	313.722	266.728	300.226	320.324	264.001	241.155	189.075	148.352	3067.18	ARV1	255.599	0.133228	0.199874	0.666559	0.505054	0.999907
ENSG00000099889	562.294	603.934	601.789	506.718	303.503	328.66	579.934	699.655	495.56	413.002	384.12	526.802	6005.97	ARVCF	500.498	-0.0929504	0.226713	-0.409991	0.681812	0.999907
ENSG00000004848	5.71824	21.928	15.8923	6.07576	10.219	11.9641	7.55966	14.9859	0	10.4437	4.97565	11.1012	120.863	ARX	10.072	0.545008	0.635071	0.858184	0.390791	NA
ENSG00000104763	543.233	761.085	619.8	3006.28	2493.43	2694.73	830.483	674.366	781.934	3464.47	3126.7	4054.96	23051.5	ASAH1	1920.96	-0.354083	0.549973	-0.643818	0.519693	0.999907
ENSG00000245281	0	2.741	3.17846	0	6.13138	0	0	2.80986	0	18.0392	0	15.138	48.0379	ASAH1-AS1	4.00315	-1.58621	1.68797	-0.939715	0.347364	NA
ENSG00000188611	44.7929	39.2877	32.8441	46.1758	43.9415	31.6696	30.2386	12.1761	34.678	46.5221	70.6542	36.3312	469.312	ASAH2	39.1093	0.0472029	0.362197	0.130324	0.89631	0.999907
ENSG00000204147	81.0084	99.5897	111.246	153.109	195.182	205.5	74.5166	91.7887	102.915	170.897	190.07	180.647	1656.47	ASAH2B	138.039	0.060856	0.32091	0.189635	0.849595	0.999907
ENSG00000153317	503.205	518.963	544.576	511.579	506.861	503.195	588.574	515.141	513.459	476.614	501.545	407.716	6091.43	ASAP1	507.619	0.0406445	0.102374	0.39702	0.691353	0.999907
ENSG00000151693	772.916	792.149	764.95	736.382	813.429	833.966	946.037	795.19	598.476	708.275	775.206	850.755	9387.73	ASAP2	782.311	0.0126455	0.118987	0.106276	0.915363	0.999907
ENSG00000088280	23.826	23.7553	18.0113	121.515	66.4233	63.3392	52.9176	39.338	24.6102	56.9658	104.489	110.003	705.193	ASAP3	58.7661	-0.296922	0.516168	-0.575243	0.565127	0.999907
ENSG00000065802	711.921	669.718	750.117	399.785	307.591	382.85	691.169	644.394	626.442	369.328	423.925	379.459	6356.7	ASB1	529.725	0.0397826	0.273691	0.145356	0.88443	0.999907
ENSG00000198881	0	0	0	1.21515	4.08759	2.81507	0	0.93662	0	3.79772	0	17.1564	30.0085	ASB12	2.50071	-1.42422	1.77949	-0.800355	0.423505	NA
ENSG00000196372	691.907	782.099	711.975	648.891	763.357	690.397	641.491	732.436	745.018	779.482	754.308	864.883	8806.25	ASB13	733.854	-0.0749683	0.0975691	-0.768361	0.442273	0.999907
ENSG00000239388	14.2956	8.223	9.53538	2.4303	9.19707	4.92638	15.1193	7.49296	8.94917	14.2415	2.98539	0	97.396	ASB14	8.11634	-0.0018762	0.71939	-0.00260804	0.997919	NA
ENSG00000161664	6.67128	28.3237	8.4759	2.4303	6.13138	6.33392	11.8795	14.9859	8.94917	1.89886	17.9123	23.2116	137.204	ASB16	11.4336	-0.425886	0.669025	-0.636577	0.524401	NA
ENSG00000267080	45.7459	68.525	74.1641	70.4788	57.2262	42.2261	38.8783	88.9789	61.5255	44.6232	51.7468	31.2852	675.404	ASB16-AS1	56.2837	0.170769	0.294825	0.579223	0.562439	0.999907
ENSG00000115239	192.514	171.769	202.362	144.603	125.693	172.423	215.99	162.972	237.153	116.78	118.42	126.15	1986.83	ASB3	165.569	0.0488405	0.231466	0.211005	0.832884	0.999907
ENSG00000005981	6.67128	5.482	6.35692	0	0	2.81507	20.5191	2.80986	15.661	0	0	0	60.3153	ASB4	5.02627	-0.860966	1.47237	-0.584748	0.558718	NA
ENSG00000148331	395.512	443.128	437.568	515.224	449.634	485.6	325.065	345.613	321.051	684.539	750.328	696.347	5849.61	ASB6	487.468	-0.196196	0.252274	-0.77771	0.43674	0.999907
ENSG00000183475	337.376	321.611	420.616	365.761	369.926	384.258	336.945	246.331	393.764	341.795	322.422	339.091	4179.9	ASB7	348.325	0.152349	0.13334	1.14256	0.253222	0.999907
ENSG00000177981	461.272	491.553	440.747	458.112	487.445	432.818	315.346	374.648	354.611	358.885	379.144	478.36	5032.94	ASB8	419.412	0.293194	0.116922	2.50761	0.0121551	0.548145
ENSG00000102048	83.8676	110.554	86.8779	98.4273	103.212	90.7862	59.3973	95.5352	101.797	101.589	110.459	158.444	1200.95	ASB9	100.079	-0.129795	0.224297	-0.578676	0.562808	0.999907
ENSG00000258527	0	0	0	0	0	0.703769	1.07995	2.80986	2.23729	0	0	14.1288	20.9597	ASB9P1	1.74664	-3.76885	1.91266	-1.97047	0.0487845	NA
ENSG00000138303	564.2	561.905	464.055	612.436	551.824	648.171	619.892	577.894	731.595	479.462	519.458	541.94	6872.83	ASCC1	572.736	-0.0270779	0.13433	-0.201577	0.840248	0.999907
ENSG00000100325	854.877	1106.45	1090.21	1311.15	1314.16	1314.64	962.237	1002.18	765.154	1024.44	1110.56	1059.66	12915.7	ASCC2	1076.31	0.238681	0.142733	1.67222	0.0944818	0.999907
ENSG00000112249	856.783	875.293	959.895	1743.74	1833.28	2035.3	1064.83	887.915	941.9	1817.21	2298.75	2064.82	17379.7	ASCC3	1448.31	-0.12811	0.32094	-0.399171	0.689767	0.999907
ENSG00000183734	3912.23	4365.5	4058.89	48.6061	45.9853	65.4505	2946.11	3951.6	4864.99	136.718	128.372	93.8555	24618.3	ASCL2	2051.53	0.0439777	1.26234	0.0348384	0.972209	0.999907
ENSG00000232237	89.5858	82.23	70.9856	35.2394	25.5474	21.8168	79.9164	92.7253	117.458	34.1795	31.8442	70.6439	752.172	ASCL5	62.681	-0.390648	0.450431	-0.867276	0.385791	0.999907
ENSG00000111875	289.724	296.028	354.928	228.448	269.781	318.103	334.785	332.5	374.747	225.015	234.851	249.272	3508.18	ASF1A	292.349	0.00681412	0.176503	0.0386061	0.969204	0.999907
ENSG00000105011	788.165	714.488	629.335	750.964	977.955	844.522	825.083	826.098	743.9	812.712	978.213	769.01	9660.44	ASF1B	805.037	-0.0743166	0.127874	-0.581172	0.561125	0.999907
ENSG00000141505	63.8537	54.82	9.53538	13.3667	7.15327	9.14899	45.358	62.7535	78.3052	34.1795	9.9513	27.2484	415.674	ASGR1	34.6395	-0.704774	0.64236	-1.09716	0.27257	0.999907
ENSG00000116539	738.606	853.365	840.173	659.827	782.773	900.824	879.08	733.373	696.917	932.341	754.308	731.669	9503.26	ASH1L	791.938	0.0155046	0.119568	0.129672	0.896826	0.999907
ENSG00000235919	12.3895	9.13667	6.35692	13.3667	7.15327	6.33392	36.7183	14.9859	26.8475	28.4829	21.8929	13.1196	196.784	ASH1L-AS1	16.3987	-1.38707	0.412973	-3.35875	0.000782959	0.139332
ENSG00000129691	883.469	710.833	857.125	970.906	1146.57	1102.81	758.126	737.12	742.781	1239.01	1456.87	1235.26	11840.9	ASH2L	986.739	-0.121377	0.217027	-0.55927	0.575978	0.999907
ENSG00000110881	322.128	426.682	329.5	287.991	178.832	294.879	295.907	376.521	427.323	349.39	412.979	293.677	3995.81	ASIC1	332.984	-0.227899	0.202557	-1.12511	0.260543	0.999907
ENSG00000213199	24.7791	45.6833	24.3682	49.8212	22.4817	21.1131	12.9594	18.7324	6.71188	30.3818	27.8636	21.1932	306.089	ASIC3	25.5074	0.663985	0.414234	1.60292	0.108952	0.999907
ENSG00000072182	0	3.65467	7.41641	1.21515	0	0	7.55966	0	0	0	0.99513	0	20.841	ASIC4	1.73675	0.524753	2.09275	0.250749	0.802009	NA
ENSG00000101440	6.67128	0	8.4759	0	0	4.92638	1.07995	4.6831	0	4.74715	3.98052	3.0276	37.5919	ASIP	3.13266	0.195677	1.23452	0.158504	0.87406	NA
ENSG00000126522	755.761	908.185	670.655	1160.47	977.955	1228.78	789.444	773.648	841.222	1005.45	803.07	1028.37	10943	ASL	911.918	0.121711	0.172403	0.705966	0.480209	0.999907
ENSG00000244723	0	0	2.11897	0	0	0	1.07995	8.42958	7.83052	0	1.99026	0	21.4493	ASLP1	1.78744	-3.21954	1.89516	-1.69882	0.0893536	NA
ENSG00000196433	0	0	0	0	0	0	0	0	0	1.89886	0	14.1288	16.0276	ASMT	1.33564	-3.91252	3.02503	-1.29338	0.195879	NA
ENSG00000169093	214.434	283.237	192.827	224.803	216.642	194.24	136.074	243.521	230.441	507.945	427.906	306.796	3178.87	ASMTL	264.906	-0.483064	0.284242	-1.69948	0.0892288	0.999907
ENSG00000236017	14.2956	2.741	4.23795	1.21515	5.10948	6.33392	25.9188	10.3028	22.3729	8.54487	32.8393	36.3312	170.243	ASMTL-AS1	14.1869	-1.98695	0.594998	-3.33942	0.000839539	NA
ENSG00000070669	20.9669	7.30934	18.0113	0	5.10948	6.33392	23.7589	3.74648	6.71188	8.54487	3.98052	12.1104	116.584	ASNS	9.71533	-0.0209795	0.75283	-0.0278674	0.977768	NA
ENSG00000138381	305.926	196.438	253.217	317.155	332.116	343.439	250.549	231.345	293.085	452.878	331.378	395.606	3703.13	ASNSD1	308.594	-0.161272	0.21096	-0.764467	0.444589	0.999907
ENSG00000204653	5.71824	5.482	1.05949	0	4.08759	0	5.39976	0	0	0	0	2.0184	23.7655	ASPDH	1.98046	1.15387	1.70122	0.678262	0.497606	NA
ENSG00000166183	12.3895	0.913667	3.17846	32.8091	27.5912	59.8203	4.31981	1.87324	0	14.2415	64.6834	19.1748	240.995	ASPG	20.0829	0.391586	1.0297	0.380293	0.703728	0.999907
ENSG00000198363	2825.77	2392.89	2684.74	5898.34	6326.56	6502.12	2533.57	2292.84	1960.99	5575.06	5451.32	5994.64	50438.8	ASPH	4203.24	0.161586	0.366045	0.441439	0.658895	0.999907
ENSG00000174939	111.506	119.69	102.77	12.1515	15.3284	16.8904	237.589	235.091	187.933	18.9886	25.8734	43.3956	1127.21	ASPHD1	93.934	-0.984511	0.727909	-1.35252	0.176209	0.999907
ENSG00000128203	32.4034	34.7193	31.7846	132.451	69.4889	107.677	47.5179	41.2113	3.35594	97.7913	122.401	143.306	864.108	ASPHD2	72.009	-0.158392	0.624502	-0.25363	0.799782	0.999907
ENSG00000066279	746.231	848.797	879.374	539.527	813.429	851.56	889.88	856.07	753.968	658.905	854.817	495.517	9188.07	ASPM	765.673	0.0539878	0.178155	0.303039	0.76186	0.999907
ENSG00000106819	20.0139	6.39567	15.8923	25.5182	27.5912	11.9641	7.55966	12.1761	1.11865	18.0392	12.9367	2.0184	161.224	ASPN	13.4353	0.980171	0.617107	1.58833	0.112211	NA
ENSG00000169696	1174.15	1127.46	1290.46	623.373	559.999	585.536	709.528	869.183	951.968	565.861	545.331	433.956	9436.8	ASPSCR1	786.4	0.395482	0.280042	1.41222	0.157884	0.999907
ENSG00000162174	8.57736	16.446	23.3087	94.7818	99.1239	141.458	29.1587	31.8451	17.8983	78.8027	49.7565	81.7451	672.902	ASRGL1	56.0751	0.408091	0.6288	0.649	0.516338	0.999907
ENSG00000130707	4562.21	4948.42	4532.49	10552.4	9945.09	9665.56	3542.24	4089.28	4163.6	8335.05	7757.04	8921.32	81014.7	ASS1	6751.22	0.264183	0.32046	0.824387	0.40972	0.999907
ENSG00000220517	0	0	0	0	1.0219	0.703769	6.47971	6.55634	0	0	0	4.0368	18.7985	ASS1P1	1.56654	-3.04208	1.92361	-1.58144	0.113777	NA
ENSG00000255353	0	0	0	0	0	0	0	5.61972	4.47459	0	0	2.0184	12.1127	ASS1P13	1.00939	-3.50787	2.75689	-1.2724	0.20323	NA
ENSG00000257316	0	1.82733	0	0	0	2.81507	3.23985	1.87324	5.59323	3.79772	0	0	19.1465	ASS1P14	1.59554	-1.55805	1.62954	-0.95613	0.339007	NA
ENSG00000223922	2.85912	10.964	9.53538	0	0	2.11131	2.1599	0	0	5.69658	0	0	33.3263	ASS1P2	2.77719	1.6911	1.64191	1.02996	0.303028	NA
ENSG00000034533	147.721	177.251	158.923	117.87	150.219	142.161	104.755	149.859	156.61	132.92	71.6494	112.021	1621.96	ASTE1	135.163	0.298178	0.207495	1.43704	0.150706	0.999907
ENSG00000188886	3.81216	2.741	8.4759	0	7.15327	0	2.1599	0	4.47459	4.74715	0	0	33.564	ASTL	2.797	0.964119	1.42477	0.676685	0.498606	NA
ENSG00000148219	30.4973	47.5107	79.4615	76.5545	92.9926	76.7108	56.1575	43.0845	39.1526	108.235	117.425	120.095	887.877	ASTN2	73.9898	-0.264072	0.378498	-0.697685	0.485374	0.999907
ENSG00000171456	1725.96	1693.02	1861.52	723.015	813.429	900.12	1896.39	2035.27	1519.12	861.133	801.08	802.313	15632.4	ASXL1	1302.7	-0.0365207	0.334317	-0.10924	0.913012	0.999907
ENSG00000143970	1035.96	927.372	1010.75	560.185	613.138	674.21	968.716	1095.84	715.934	561.113	692.61	632.768	9488.6	ASXL2	790.716	0.04715	0.225372	0.20921	0.834284	0.999907
ENSG00000141431	50.5111	47.5107	21.1897	0	0	0	8.63961	21.5422	20.1356	0	0	0	169.529	ASXL3	14.1274	1.24554	1.71092	0.727994	0.466617	NA
ENSG00000138138	1368.57	1273.65	1417.59	1339.1	1307.01	1400.5	1330.5	1187.63	1390.48	1530.48	1439.95	1461.32	16446.8	ATAD1	1370.56	-0.040915	0.0832604	-0.49141	0.623137	0.999907
ENSG00000156802	1875.58	1774.34	1868.93	670.764	1015.76	933.901	2236.58	1960.34	1836.82	1271.29	1743.47	1154.52	18342.3	ATAD2	1528.53	-0.325909	0.280489	-1.16193	0.245263	0.999907
ENSG00000119778	389.794	344.452	337.976	258.827	246.277	275.174	327.225	323.134	291.967	201.279	311.476	250.281	3557.86	ATAD2B	296.489	0.120167	0.175516	0.68465	0.493565	0.999907
ENSG00000197785	1376.19	1597.09	1425.01	1968.55	1795.47	1817.83	1303.5	1551.98	1333.43	2149.51	2187.3	2142.53	20648.4	ATAD3A	1720.7	-0.0963953	0.17932	-0.53756	0.590881	0.999907
ENSG00000160072	799.601	754.689	757.533	1153.18	1188.47	1173.18	835.882	926.317	757.324	1375.72	1539.47	1459.3	12720.7	ATAD3B	1060.06	-0.242833	0.229671	-1.05731	0.290371	0.999907
ENSG00000215915	4.7652	2.741	0	13.3667	5.10948	11.2603	2.1599	0	1.11865	22.7863	5.97078	26.2392	95.5175	ATAD3C	7.95979	-0.648092	1.05918	-0.611884	0.540615	NA
ENSG00000176208	428.868	250.345	423.795	130.021	199.27	243.504	358.544	302.528	309.865	209.824	260.724	167.527	3284.81	ATAD5	273.735	0.0594238	0.302651	0.196344	0.844341	0.999907
ENSG00000137343	260.18	220.194	218.254	195.639	209.489	241.393	312.106	279.113	337.831	235.459	234.851	197.803	2942.31	ATAT1	245.193	-0.244919	0.160467	-1.52629	0.126937	0.999907
ENSG00000107669	828.192	865.243	737.403	1324.51	1518.54	1394.17	927.678	807.366	759.561	1222.87	1149.38	1196.91	12731.8	ATE1	1060.98	0.136993	0.223802	0.612115	0.540462	0.999907
ENSG00000226864	0	1.82733	3.17846	0	4.08759	0	2.1599	0.93662	0	0	0	0	12.1899	ATE1-AS1	1.01583	1.57242	2.0512	0.766586	0.443328	NA
ENSG00000123268	439.352	451.351	543.517	561.4	654.014	684.767	413.621	501.091	582.815	510.794	636.883	529.829	6509.43	ATF1	542.453	0.0711062	0.158211	0.449438	0.653116	0.999907
ENSG00000115966	680.471	650.531	542.457	710.864	758.247	745.291	793.764	829.845	889.324	585.799	630.912	451.112	8268.62	ATF2	689.051	-0.0319554	0.179143	-0.178379	0.858425	0.999907
ENSG00000162772	535.609	459.574	556.231	1589.42	1189.49	1280.86	452.5	480.486	482.137	804.168	694.601	982.96	9508.03	ATF3	792.336	0.525761	0.340515	1.54402	0.122584	0.999907
ENSG00000128272	6512.13	6132.53	6212.83	5785.34	5914.74	5518.25	6637.38	6639.7	6965.81	6255.8	6335	6446.76	75356.3	ATF4	6279.69	-0.122801	0.0644158	-1.90638	0.0566013	0.967812
ENSG00000228218	12.3895	10.0503	7.41641	3.64545	12.2628	14.0754	31.3186	18.7324	0	16.1403	8.95617	3.0276	138.015	ATF4P3	11.5012	-0.378323	0.733413	-0.515839	0.605967	NA
ENSG00000256167	4.7652	9.13667	0	1.21515	3.06569	0.703769	0	5.61972	7.83052	0.94943	17.9123	1.0092	52.2077	ATF4P4	4.35064	-0.813945	1.13589	-0.716567	0.473641	NA
ENSG00000169136	311.644	332.575	375.058	295.282	315.766	282.211	293.747	283.796	258.407	277.234	209.972	338.082	3573.77	ATF5	297.814	0.202438	0.138496	1.46169	0.143826	0.999907
ENSG00000118217	1202.74	1016.91	1197.22	1369.48	1394.89	1249.19	1224.66	1237.27	1313.29	1344.39	1273.77	1497.65	15321.5	ATF6	1276.79	-0.0872617	0.103446	-0.843552	0.39892	0.999907
ENSG00000226889	6.67128	19.187	6.35692	0	6.13138	1.40754	3.23985	0.93662	7.83052	7.59544	5.97078	30.276	95.6033	ATF6-DT	7.96694	-0.486013	0.91683	-0.530101	0.596042	NA
ENSG00000213676	1004.5	1187.77	1156.96	990.348	967.736	962.756	1272.18	1452.7	1142.14	745.303	744.357	768	12394.7	ATF6B	1032.9	0.0339019	0.196922	0.172159	0.863313	0.999907
ENSG00000170653	285.912	232.985	264.872	210.221	258.54	242.8	286.187	222.915	305.39	206.976	220.919	129.177	2866.9	ATF7	238.908	0.12612	0.201546	0.625762	0.531471	0.999907
ENSG00000171681	759.573	629.516	744.819	855.467	859.415	919.826	736.527	798.936	715.934	782.331	930.446	860.847	9593.64	ATF7IP	799.47	-0.0170313	0.122104	-0.139482	0.889069	0.999907
ENSG00000166669	79.1024	71.266	95.3538	138.527	198.248	187.202	139.314	144.239	154.373	229.762	246.792	228.079	1912.26	ATF7IP2	159.355	-0.569315	0.302313	-1.8832	0.0596732	0.972559
ENSG00000152348	230.636	271.359	248.979	190.779	133.868	140.05	271.068	235.091	297.56	133.87	127.377	181.656	2462.29	ATG10	205.191	-0.0359103	0.276144	-0.130042	0.896533	0.999907
ENSG00000123395	235.401	361.812	310.43	325.661	246.277	294.175	307.786	369.028	307.628	329.452	367.203	292.668	3747.52	ATG101	312.293	-0.155052	0.141216	-1.09798	0.272215	0.999907
ENSG00000145782	1135.07	1149.39	995.918	975.767	1028.03	1000.76	1145.83	1084.61	1490.04	949.43	963.286	964.794	12882.9	ATG12	1073.58	-0.0695276	0.13351	-0.520769	0.602528	0.999907
ENSG00000175224	1327.59	1429.89	1457.85	890.706	856.349	962.052	1275.42	1418.04	1316.65	946.582	1035.93	955.711	13872.8	ATG13	1156.06	-0.00482857	0.189353	-0.0255004	0.979656	0.999907
ENSG00000126775	401.23	310.647	383.534	455.682	367.883	451.116	289.427	244.458	181.221	323.756	371.183	431.937	4212.07	ATG14	351.006	0.363144	0.209055	1.73707	0.0823745	0.999907
ENSG00000085978	758.62	886.257	778.723	1590.63	1467.44	1529.99	847.762	778.331	718.171	1390.92	1212.07	1484.53	13443.4	ATG16L1	1120.29	0.124415	0.270248	0.460375	0.645247	0.999907
ENSG00000168010	191.561	236.64	105.949	200.5	249.343	270.247	150.113	192.944	191.289	263.942	376.159	333.036	2761.72	ATG16L2	230.143	-0.264437	0.281796	-0.938397	0.34804	0.999907
ENSG00000110046	948.275	868.897	927.051	1074.19	935.035	878.303	930.918	1040.58	812.137	987.408	893.627	1167.64	11464.1	ATG2A	955.339	-0.0516369	0.111095	-0.464801	0.642074	0.999907
ENSG00000066739	442.211	391.963	513.851	477.554	421.021	413.816	333.705	400.873	261.763	486.108	505.526	430.928	5079.32	ATG2B	423.277	0.135692	0.17254	0.786438	0.431611	0.999907
ENSG00000144848	989.256	1114.67	1046.77	1024.37	1144.52	1174.59	1073.47	1040.58	1119.76	1073.81	1012.05	970.849	12784.7	ATG3	1065.39	0.0471174	0.078027	0.60386	0.545936	0.999907
ENSG00000101844	267.804	296.028	266.991	469.048	429.196	411.705	225.71	210.739	231.56	373.126	333.369	384.505	3899.78	ATG4A	324.982	0.282645	0.229909	1.22938	0.21893	0.999907
ENSG00000168397	1591.58	1661.96	1430.31	882.2	810.364	793.147	1737.64	1914.45	1859.19	894.363	934.427	1106.08	15615.7	ATG4B	1301.31	-0.23633	0.28105	-0.840884	0.400413	0.999907
ENSG00000125703	190.608	150.755	122.9	110.579	196.204	152.718	112.315	116.141	129.763	141.465	170.167	136.242	1729.86	ATG4C	144.155	0.198301	0.191554	1.03523	0.300564	0.999907
ENSG00000130734	335.47	385.567	383.534	505.503	494.598	538.383	356.384	395.253	416.136	589.596	544.336	547.995	5492.76	ATG4D	457.73	-0.10877	0.182605	-0.595658	0.551404	0.999907
ENSG00000057663	1098.86	1292.84	1055.25	1301.43	1547.15	1494.1	1341.3	1307.52	1320	1347.24	1167.29	1310.95	15583.9	ATG5	1298.66	-0.000438083	0.118402	-0.00369995	0.997048	0.999907
ENSG00000197548	252.556	311.56	216.135	397.354	422.043	446.893	327.225	303.465	261.763	500.35	566.229	407.716	4413.29	ATG7	367.774	-0.209661	0.250662	-0.836427	0.402915	0.999907
ENSG00000198925	637.584	613.984	593.313	686.561	594.744	653.801	487.058	539.493	489.967	710.174	666.737	792.221	7465.64	ATG9A	622.136	0.0359243	0.147091	0.244231	0.807052	0.999907
ENSG00000181652	141.05	116.036	136.674	37.6697	26.5693	31.6696	63.7171	93.662	61.5255	16.1403	22.888	44.4047	792.006	ATG9B	66.0005	0.695811	0.534001	1.30301	0.19257	0.999907
ENSG00000138363	2171.98	2287.82	2278.96	1864.04	1871.09	1988.15	1997.91	1947.23	2411.8	2028.93	2055.94	2014.36	24918.2	ATIC	2076.52	0.00101033	0.0951919	0.0106136	0.991532	0.999907
ENSG00000198513	124.848	84.971	151.507	104.503	146.131	129.493	104.755	91.7887	144.305	150.959	103.494	119.085	1455.84	ATL1	121.32	0.0543124	0.2039	0.266367	0.789956	0.999907
ENSG00000119787	1947.06	1914.13	1962.17	1367.05	1457.22	1536.33	2407.21	2243.2	2495.7	1560.86	1833.03	1610.68	22334.6	ATL2	1861.22	-0.254517	0.167905	-1.51584	0.129559	0.999907
ENSG00000184743	1087.42	1164.93	1053.13	2712.22	2493.43	2434.34	1515.17	1170.77	1021.32	2096.34	1906.67	2169.78	20825.5	ATL3	1735.46	0.147655	0.30541	0.483463	0.628767	0.999907
ENSG00000149311	675.706	543.632	695.023	358.47	436.35	460.265	733.287	709.021	709.222	521.237	528.414	379.459	6750.08	ATM	562.507	-0.175599	0.220161	-0.797595	0.425106	0.999907
ENSG00000166454	1189.39	1137.52	1168.61	1066.9	1190.51	1253.41	1299.18	1218.54	1251.77	1164.95	1231.97	1216.08	14388.8	ATMIN	1199.07	-0.0739456	0.0674012	-1.0971	0.272599	0.999907
ENSG00000111676	1869.87	1621.76	1713.19	1449.68	1471.53	1347.01	1561.61	1910.7	1722.72	1049.12	1174.25	1089.93	17981.4	ATN1	1498.45	0.154974	0.179227	0.864677	0.387216	0.999907
ENSG00000172238	11.4365	58.4747	26.4872	49.8212	45.9853	68.9693	10.7995	3.74648	16.7797	81.651	100.508	65.5979	540.257	ATOH1	45.0214	-0.095256	0.670455	-0.142077	0.887019	0.999907
ENSG00000179774	0.953041	0	0	12.1515	0	0	2.1599	0	0	0	0	2.0184	17.2829	ATOH7	1.44024	1.63845	2.46509	0.664661	0.506267	NA
ENSG00000168874	50.5111	34.7193	26.4872	30.3788	9.19707	4.22261	29.1587	40.2746	38.034	17.0897	20.8977	5.04599	306.017	ATOH8	25.5014	0.0444626	0.59814	0.0743347	0.940744	0.999907
ENSG00000177556	289.724	501.603	366.582	394.924	299.416	325.141	379.063	422.415	365.797	269.638	314.461	349.183	4277.95	ATOX1	356.496	0.0516469	0.174407	0.296129	0.767132	0.999907
ENSG00000253921	0	0	0	6.07576	2.04379	4.92638	1.07995	0	0	8.54487	3.98052	9.08279	35.7341	ATOX1-AS1	2.97784	-0.803659	1.47697	-0.544128	0.586354	NA
ENSG00000206190	318.316	251.258	339.036	0	0	0	545.375	416.796	406.069	0	0	0	2276.85	ATP10A	189.737	-0.590535	2.71786	-0.217279	0.827991	0.999907
ENSG00000118322	2659.94	2552.79	2836.25	2029.3	2735.62	2777.78	1974.15	1950.98	1786.48	1404.21	1127.48	1896.28	25731.2	ATP10B	2144.27	0.621008	0.161565	3.8437	0.000121195	0.0510781
ENSG00000145246	60.9946	49.338	74.1641	47.3909	52.1167	41.5224	46.4379	64.6267	71.5934	18.9886	41.7955	19.1748	588.144	ATP10D	49.012	0.310302	0.362665	0.855614	0.392211	0.999907
ENSG00000068650	2738.09	2354.52	2450.59	1065.69	962.626	1141.51	2325.14	2417.41	2201.5	960.824	1027.97	1162.6	20808.5	ATP11A	1734.04	0.0857287	0.346679	0.247285	0.804687	0.999907
ENSG00000058063	858.69	787.581	904.802	1299	1450.07	1465.95	1459.01	1352.48	1127.6	1351.99	1583.25	1566.28	15206.7	ATP11B	1267.22	-0.318974	0.190897	-1.67092	0.0947378	0.999907
ENSG00000101974	507.018	455.92	507.494	313.509	317.81	338.513	502.177	420.542	516.815	250.65	356.256	303.769	4790.47	ATP11C	399.206	0.0549484	0.224226	0.245058	0.806412	0.999907
ENSG00000105726	1178.91	1040.67	1090.21	1455.75	1280.44	1298.45	920.119	911.331	951.968	1074.76	1178.23	1247.37	13628.2	ATP13A1	1135.68	0.224642	0.128876	1.74309	0.0813178	0.999907
ENSG00000159363	2514.12	2255.84	2271.54	3915.22	3089.19	2915.01	2380.21	2466.12	1975.53	2739.11	2649.04	3326.32	32497.2	ATP13A2	2708.1	0.126335	0.174626	0.723462	0.469396	0.999907
ENSG00000133657	3742.59	3609.9	3614.97	2074.26	2552.7	2495.56	3716.11	3278.17	3377.19	2443.83	2711.73	2437.22	36054.2	ATP13A3	3004.52	0.0101747	0.188886	0.0538671	0.957041	0.999907
ENSG00000233058	20.9669	28.3237	33.9036	3.64545	8.17517	7.03769	24.8389	19.669	24.6102	0	0	0	171.171	ATP13A3-DT	14.2642	0.564956	1.10767	0.51004	0.610024	NA
ENSG00000127249	9.53041	9.13667	6.35692	10.9364	1.0219	12.6678	2.1599	1.87324	0	3.79772	12.9367	2.0184	72.436	ATP13A4	6.03634	1.12034	0.827938	1.35316	0.176004	NA
ENSG00000163399	8282.88	9704.97	8974.91	3266.33	3317.08	3349.94	6666.54	6990.93	6783.47	3624.93	4268.11	3411.09	68641.2	ATP1A1	5720.1	0.216953	0.341101	0.636037	0.524752	0.999907
ENSG00000203865	122.942	95.935	102.77	31.5939	41.8977	49.9676	71.2768	109.584	128.644	43.6738	30.849	25.23	854.365	ATP1A1-AS1	71.1971	0.122747	0.472472	0.259797	0.79502	0.999907
ENSG00000018625	5.71824	0	0	4.86061	3.06569	0	0	0	0	0	0	10.092	23.7365	ATP1A2	1.97804	0.427836	2.36984	0.180534	0.856733	NA
ENSG00000105409	0	0	5.29743	0	1.0219	0	0	0	5.59323	0	4.97565	3.0276	19.9158	ATP1A3	1.65965	-1.11943	2.01468	-0.555638	0.578458	NA
ENSG00000143153	6943.85	8274.17	7421.71	25583.8	21945.2	22814.8	7035.88	6809.22	6596.66	19284.8	14282.1	21624.1	168616	ATP1B1	14051.4	0.297955	0.423341	0.703818	0.481546	0.999907
ENSG00000069849	2137.67	1928.75	2117.91	2081.55	2184.81	2318.92	2250.62	2285.35	2652.31	2281.48	2433.09	2268.68	26941.2	ATP1B3	2245.1	-0.149802	0.0768624	-1.94897	0.0512989	0.937537
ENSG00000244124	0	0	0	6.07576	0	7.03769	4.31981	0.93662	8.94917	4.74715	1.99026	9.08279	43.1392	ATP1B3-AS1	3.59494	-1.17938	1.24984	-0.943623	0.345362	NA
ENSG00000271707	0	0	0	2.4303	0	4.92638	0	2.80986	1.11865	1.89886	0	0	13.184	ATP1B3P1	1.09867	0.348161	2.06943	0.16824	0.866395	NA
ENSG00000166896	103.881	132.482	80.521	85.0606	99.1239	132.309	118.795	102.092	104.034	132.92	105.484	115.049	1311.75	ATP23	109.313	-0.0919985	0.181638	-0.506495	0.612509	0.999907
ENSG00000196296	25.7321	16.446	24.3682	42.5303	15.3284	40.8186	35.6384	44.0211	50.3391	23.7358	30.849	39.3588	389.166	ATP2A1	32.4305	-0.436047	0.343855	-1.26811	0.204759	0.999907
ENSG00000174437	5299.86	4931.97	4938.27	4901.92	5297.51	5378.9	5144.89	5062.43	4410.82	5174.4	5173.68	5401.23	61115.9	ATP2A2	5092.99	0.0180468	0.0709157	0.254482	0.799123	0.999907
ENSG00000074370	205.857	243.035	161.042	1464.26	1579.85	1383.61	349.904	425.225	326.645	2135.27	1901.69	2394.83	12571.2	ATP2A3	1047.6	-0.580622	0.753419	-0.770649	0.440915	0.999907
ENSG00000070961	1220.84	1168.58	1229	1357.32	1280.44	1235.11	1057.27	1001.25	899.392	1237.11	1260.83	1392.69	14339.8	ATP2B1	1194.99	0.128918	0.1224	1.05325	0.292225	0.999907
ENSG00000271614	14.2956	8.223	6.35692	0	6.13138	9.14899	18.3592	10.3028	6.71188	2.84829	0	1.0092	83.3873	ATP2B1-AS1	6.94894	0.183517	0.937923	0.195664	0.844874	NA
ENSG00000058668	820.568	679.768	595.432	1306.29	1155.76	1237.93	1113.43	931.936	634.272	1466.87	1443.93	1578.39	12964.6	ATP2B4	1080.38	-0.306866	0.268771	-1.14174	0.253562	0.999907
ENSG00000017260	1101.71	909.099	827.459	1905.36	1646.27	1711.57	2265.74	1930.37	1981.12	2729.61	2945.58	2540.15	22494.1	ATP2C1	1874.5	-0.829159	0.231082	-3.58816	0.000333017	0.084211
ENSG00000064270	379.31	380.085	337.976	719.37	860.437	784.702	404.982	470.183	459.764	571.557	705.547	580.289	6654.2	ATP2C2	554.517	0.116901	0.27117	0.431099	0.666397	0.999907
ENSG00000261286	2.85912	0.913667	27.5467	13.3667	3.06569	10.5565	19.4391	0.93662	13.4238	6.64601	13.9318	2.0184	114.704	ATP2C2-AS1	9.55867	0.0468419	0.856738	0.0546747	0.956398	NA
ENSG00000152234	7538.55	7577.95	7326.35	11230.4	12511.1	12249.8	6616.86	7207.29	9241.14	11324.8	11668.9	10564.3	115057	ATP5F1A	9588.12	0.045417	0.210592	0.215663	0.82925	0.999907
ENSG00000263232	2.85912	0.913667	8.4759	0	2.04379	0	0	0	3.35594	0	0	0	17.6484	ATP5F1AP3	1.4707	2.17576	2.01247	1.08114	0.279636	NA
ENSG00000110955	13833.4	15896	14032.9	23575.2	25573	24689.6	12252	13308.4	15125.2	23870.6	24497.1	21726	228379	ATP5F1B	19031.6	0.0861935	0.244449	0.352603	0.724386	0.999907
ENSG00000165629	4009.44	4726.4	4343.9	5607.92	6136.49	5851.13	4007.7	4378.7	5191.64	5370.93	5030.38	4244.69	58899.3	ATP5F1C	4908.28	0.120163	0.140931	0.852635	0.393862	0.999907
ENSG00000224004	14.2956	7.30934	3.17846	1.21515	2.04379	3.51884	4.31981	0	4.47459	0	4.97565	0	45.3312	ATP5F1CP1	3.7776	1.21889	1.09058	1.11766	0.263713	NA
ENSG00000099624	1907.03	2103.26	1737.56	4424.37	4011.96	3879.17	1652.33	2063.37	2108.65	3878.42	3730.74	3779.45	35276.3	ATP5F1D	2939.69	0.0695091	0.309952	0.224257	0.822557	0.999907
ENSG00000124172	3818.83	5157.65	4194.51	2464.33	2428.03	2647.58	3441.81	3681.85	4357.13	2306.17	2213.17	2046.66	38757.7	ATP5F1E	3229.81	0.198726	0.258484	0.768813	0.442004	0.999907
ENSG00000180389	0.953041	0	3.17846	2.4303	0	4.92638	6.47971	0.93662	6.71188	0	0	0	25.6164	ATP5F1EP2	2.1347	-0.274052	1.5386	-0.178117	0.858631	NA
ENSG00000130770	344.048	237.553	351.75	460.542	477.226	515.159	312.106	321.26	338.95	444.333	398.052	441.02	4642	ATP5IF1	386.833	0.0810817	0.203756	0.397934	0.690679	0.999907
ENSG00000159199	1461.01	1926.92	1487.52	1721.87	2147	1912.84	1208.47	1273.8	1445.29	1984.31	1871.84	1635.91	20076.8	ATP5MC1	1673.07	0.178084	0.16408	1.08535	0.277768	0.999907
ENSG00000283016	0	2.741	0	0	3.06569	0.703769	7.55966	3.74648	1.11865	0	0	0	18.9352	ATP5MC1P2	1.57794	-0.918903	1.76329	-0.521131	0.602276	NA
ENSG00000227440	18.1078	11.8777	14.8328	7.29091	6.13138	1.40754	3.23985	8.42958	16.7797	9.4943	17.9123	9.08279	124.587	ATP5MC1P4	10.3822	-0.129469	0.6145	-0.210689	0.83313	NA
ENSG00000214318	2.85912	1.82733	5.29743	6.07576	7.15327	8.44522	0	1.87324	0	4.74715	18.9075	26.2392	83.4252	ATP5MC1P6	6.9521	-0.70962	1.01336	-0.700265	0.483762	NA
ENSG00000135390	2579.88	3738.72	3069.33	2543.31	2699.85	2779.18	2348.89	2902.58	2955.46	2439.09	2312.68	2336.3	32705.3	ATP5MC2	2725.44	0.18701	0.129533	1.44372	0.148816	0.999907
ENSG00000154518	2966.82	3995.47	2970.8	4872.76	5398.68	5487.99	2918.03	3382.13	3466.68	4779.43	4866.19	4567.63	49672.6	ATP5MC3	4139.38	0.0995158	0.210966	0.471716	0.63713	0.999907
ENSG00000169020	20.0139	23.7553	18.0113	18.2273	54.1605	36.596	18.3592	8.42958	10.0678	15.1909	77.6201	28.2576	328.689	ATP5ME	27.3908	0.114452	0.566662	0.201975	0.839936	0.999907
ENSG00000241468	395.512	365.467	294.537	341.458	565.109	349.773	335.865	507.648	403.831	305.717	337.349	345.146	4547.41	ATP5MF	378.951	0.0482342	0.191128	0.252366	0.800758	0.999907
ENSG00000167283	226.824	181.82	222.492	230.879	258.54	254.061	200.871	166.718	209.187	209.824	234.851	197.803	2593.87	ATP5MG	216.156	0.174038	0.13551	1.28431	0.199032	0.999907
ENSG00000156411	1077.89	1465.52	1329.66	2187.27	2600.73	2282.32	1059.43	1033.09	1030.27	2257.75	2114.65	2116.29	20554.9	ATP5MJ	1712.91	0.187152	0.294975	0.634467	0.525776	0.999907
ENSG00000173915	1132.21	1368.67	1199.34	1369.48	1381.6	1556.74	1119.91	1284.11	1364.75	1244.7	1330.49	1273.61	15625.6	ATP5MK	1302.13	0.0726502	0.102088	0.711643	0.476686	0.999907
ENSG00000231549	1.90608	0	0	0	2.04379	2.11131	4.31981	7.49296	2.23729	0	9.9513	0	30.0625	ATP5MKP1	2.50521	-1.94838	1.40172	-1.38999	0.164532	NA
ENSG00000116459	3371.86	4180.94	3679.6	4865.47	5393.57	5223.37	3677.23	3193.87	3967.84	4662.65	4307.92	3888.44	50412.8	ATP5PB	4201.06	0.172905	0.15164	1.14023	0.254189	0.999907
ENSG00000167863	497.487	575.61	523.387	560.185	339.27	443.374	442.78	478.613	498.916	413.952	466.716	418.818	5659.11	ATP5PD	471.592	0.111489	0.143626	0.776245	0.437604	0.999907
ENSG00000234925	0	0	1.05949	3.64545	4.08759	4.92638	3.23985	0.93662	0	1.89886	0	3.0276	22.8218	ATP5PDP4	1.90182	0.597038	1.30002	0.459254	0.646052	NA
ENSG00000154723	449.835	436.733	334.798	740.027	808.32	701.657	386.623	334.373	406.069	497.502	456.765	387.532	5940.23	ATP5PF	495.019	0.491548	0.229285	2.14383	0.0320464	0.814811
ENSG00000241837	113.412	88.6257	120.782	140.958	150.219	139.346	78.8365	70.2465	120.814	127.224	98.5179	89.8187	1338.8	ATP5PO	111.567	0.363545	0.209936	1.7317	0.0833272	0.999907
ENSG00000071553	2372.12	2444.06	2470.72	2216.44	2074.45	1890.32	2292.74	2486.72	2278.68	1993.8	1983.29	2353.45	26856.8	ATP6AP1	2238.07	0.00829512	0.104056	0.0797181	0.936462	0.999907
ENSG00000197180	17.1547	44.7697	23.3087	24.303	11.2409	10.5565	46.4379	22.4789	27.9662	15.1909	14.9269	5.04599	263.38	ATP6AP1-DT	21.9484	-0.00689082	0.533809	-0.0129088	0.989701	0.999907
ENSG00000205464	97.2101	90.453	173.756	48.6061	45.9853	79.5259	144.713	92.7253	86.1358	32.2806	28.8588	69.6347	989.885	ATP6AP1L	82.4904	0.238625	0.439491	0.542958	0.587159	0.999907
ENSG00000182220	2309.22	2321.63	2213.27	1543.24	1756.64	1677.08	2217.14	1955.66	2115.36	1447.88	1489.71	1524.9	22571.7	ATP6AP2	1880.98	0.137142	0.168707	0.812899	0.416276	0.999907
ENSG00000033627	1031.19	1244.41	1213.11	1133.74	916.641	923.345	1054.03	1084.61	843.459	943.734	995.13	1022.32	12405.7	ATP6V0A1	1033.81	0.120103	0.117622	1.02109	0.30721	0.999907
ENSG00000185344	517.501	408.409	561.528	318.37	318.832	330.771	372.583	413.986	503.391	415.851	416.959	481.388	5059.57	ATP6V0A2	421.631	-0.0848801	0.182156	-0.465975	0.641233	0.999907
ENSG00000105929	46.699	36.5467	62.5097	2.4303	1.0219	2.81507	6.47971	21.5422	36.9153	0	2.98539	9.08279	229.028	ATP6V0A4	19.0857	0.983172	1.03464	0.950254	0.341983	0.999907
ENSG00000117410	2682.81	2650.55	2380.67	2862.9	2686.57	2732.73	2057.31	2231.03	1963.22	2553.02	2816.22	2810.62	30427.6	ATP6V0B	2535.64	0.148356	0.119118	1.24545	0.212965	0.999907
ENSG00000185883	1.90608	6.39567	0	1.21515	0	0	2.1599	6.55634	4.47459	0	0	0	22.7077	ATP6V0C	1.89231	-0.466794	1.75431	-0.266085	0.790174	NA
ENSG00000284138	4.7652	3.65467	0	24.303	5.10948	12.6678	5.39976	12.1761	13.4238	1.89886	4.97565	3.0276	91.4019	ATP6V0CP4	7.61682	0.29983	0.831824	0.360449	0.718511	NA
ENSG00000159720	1781.23	1807.23	1603	2436.38	2084.67	2064.15	1563.77	1551.98	1591.83	2030.83	1882.79	2265.65	22663.5	ATP6V0D1	1888.63	0.113106	0.146065	0.774353	0.438722	0.999907
ENSG00000270049	25.7321	42.0287	28.6061	3.64545	14.3065	2.11131	49.6778	27.162	46.9831	0	1.99026	2.0184	244.262	ATP6V0D1-DT	20.3551	-0.132575	0.997245	-0.132941	0.89424	0.999907
ENSG00000113732	1709.75	1839.21	1791.59	2525.08	2317.66	2334.4	1869.4	2005.3	2295.46	2472.32	2423.14	2239.41	25822.7	ATP6V0E1	2151.89	-0.0881341	0.13543	-0.650773	0.515193	0.999907
ENSG00000171130	154.393	221.107	182.232	313.509	305.547	282.211	176.032	132.063	162.204	305.717	224.899	320.925	2780.84	ATP6V0E2	231.737	0.141784	0.273303	0.518781	0.603914	0.999907
ENSG00000204934	0	0	0	3.64545	3.06569	2.81507	0	3.74648	5.59323	7.59544	1.99026	3.0276	31.4792	ATP6V0E2-AS1	2.62327	-1.21469	1.17633	-1.03261	0.301786	NA
ENSG00000114573	933.98	941.991	924.932	1314.79	1231.38	1230.19	881.24	798	831.154	1101.34	1256.85	1279.66	12725.5	ATP6V1A	1060.46	0.0970967	0.172497	0.56289	0.57351	0.999907
ENSG00000147416	550.857	543.632	485.245	2316.08	2321.75	2243.61	480.578	434.591	460.882	2505.55	2628.14	2544.19	17515.1	ATP6V1B2	1459.59	-0.0977318	0.575191	-0.169912	0.865079	0.999907
ENSG00000155097	1928	1545.01	1637.97	893.136	877.809	868.451	1810	1491.1	1530.31	988.357	1084.69	966.812	15621.6	ATP6V1C1	1301.8	-0.0222312	0.260672	-0.0852843	0.932035	0.999907
ENSG00000143882	30.4973	48.4243	41.32	32.8091	59.27	85.8598	42.1181	27.162	62.6442	110.134	84.586	110.003	734.827	ATP6V1C2	61.2356	-0.5449	0.394796	-1.3802	0.167524	0.999907
ENSG00000100554	607.087	546.373	523.387	1887.13	1745.4	1810.8	856.401	701.528	824.442	1830.5	1792.23	1733.8	14859.1	ATP6V1D	1238.26	-0.12028	0.40407	-0.297671	0.765955	0.999907
ENSG00000131100	2363.54	2830.54	2730.3	2687.91	2195.03	2286.54	2402.89	2437.08	2689.23	2420.1	2154.46	2401.89	29599.5	ATP6V1E1	2466.63	0.0571884	0.097591	0.586001	0.557875	0.999907
ENSG00000250565	69.572	72.1797	76.2831	78.9848	61.3138	99.9352	88.556	78.676	78.3052	74.0556	45.776	38.3496	861.987	ATP6V1E2	71.8322	0.186768	0.2506	0.745285	0.456099	0.999907
ENSG00000128524	926.355	1171.32	1033	1089.99	970.801	890.971	856.401	867.31	885.968	1109.88	985.179	963.785	11751	ATP6V1F	979.247	0.100809	0.109394	0.921523	0.356777	0.999907
ENSG00000272899	31.4503	15.5323	10.5949	9.72121	8.17517	13.3716	30.2386	10.3028	31.3221	22.7863	13.9318	5.04599	202.473	ATP6V1FNB	16.8728	-0.345536	0.52624	-0.656614	0.511429	0.999907
ENSG00000136888	1329.49	1472.83	1352.96	1840.95	1680	1598.26	926.598	899.155	1090.68	2147.61	2156.45	2254.55	18749.5	ATP6V1G1	1562.46	-0.0310064	0.264742	-0.117119	0.906766	0.999907
ENSG00000047249	706.203	638.653	762.831	1020.73	883.94	1022.58	643.651	666.873	699.154	866.83	832.924	881.031	9625.39	ATP6V1H	802.116	0.133121	0.159692	0.83361	0.404501	0.999907
ENSG00000165240	545.139	422.114	572.123	303.788	327.007	296.99	530.256	374.648	277.424	308.565	359.242	291.658	4608.95	ATP7A	384.08	0.203945	0.233906	0.871908	0.383258	0.999907
ENSG00000123191	441.258	441.301	448.163	628.233	666.276	613.686	590.733	540.429	436.272	474.715	394.071	358.266	6033.41	ATP7B	502.784	0.212814	0.178623	1.19142	0.23349	0.999907
ENSG00000124406	501.299	513.481	504.316	1433.88	1373.43	1427.24	660.93	576.021	458.645	1463.07	1582.26	1713.62	12208.2	ATP8A1	1017.35	-0.16592	0.413468	-0.401289	0.688207	0.999907
ENSG00000260519	0.953041	0	0	0	0	3.51884	0	1.87324	0	0	5.97078	0	12.3159	ATP8A1-DT	1.02633	-0.769039	2.47565	-0.310641	0.756074	NA
ENSG00000081923	2064.29	2194.63	1902.84	5304.14	6198.82	6060.86	2411.53	2397.75	2429.7	4184.14	4634.32	4341.57	44124.6	ATP8B1	3677.05	0.217939	0.350865	0.621147	0.534503	0.999907
ENSG00000267040	7.62432	10.964	22.2492	9.72121	5.10948	11.9641	15.1193	8.42958	41.3899	0	1.99026	10.092	144.653	ATP8B1-AS1	12.0544	-0.180844	0.809185	-0.223489	0.823155	NA
ENSG00000143515	7.62432	13.705	16.9518	8.50606	8.17517	12.6678	21.599	14.0493	23.4916	23.7358	10.9464	7.06439	168.517	ATP8B2	14.0431	-0.568904	0.435921	-1.30506	0.191872	NA
ENSG00000130270	12.3895	16.446	36.0226	4.86061	3.06569	0.703769	35.6384	38.4014	17.8983	1.89886	0.99513	0	168.32	ATP8B3	14.0267	-0.36992	1.06678	-0.346764	0.728768	NA
ENSG00000104043	3.81216	0	0	20.6576	56.2043	21.8168	1.07995	0	0	59.8141	31.8442	29.2668	224.496	ATP8B4	18.708	-0.25272	1.42769	-0.177013	0.859498	0.999907
ENSG00000290567	13.3426	10.964	0	6.07576	2.04379	0.703769	5.39976	6.55634	0	1.89886	1.99026	0	48.9751	ATP8B5P	4.08126	1.05719	1.16188	0.909893	0.362879	NA
ENSG00000054793	3311.82	3039.77	3053.44	1164.12	1177.22	1080.29	4213.97	4006.86	3741.87	1101.34	1204.11	1398.75	28493.5	ATP9A	2374.46	-0.288542	0.429748	-0.671421	0.501952	0.999907
ENSG00000166377	373.592	378.258	387.772	718.154	715.327	673.507	482.738	462.69	468.713	646.562	709.528	683.228	6700.07	ATP9B	558.339	-0.0894096	0.23511	-0.380288	0.703731	0.999907
ENSG00000123472	695.72	761.998	718.332	991.564	1037.22	1232.3	747.326	692.162	723.764	1081.4	1273.77	899.196	10854.8	ATPAF1	904.563	0.00534309	0.209826	0.0254644	0.979685	0.999907
ENSG00000171953	125.801	145.273	155.745	292.851	274.89	334.994	145.793	165.782	100.678	376.924	269.68	273.493	2661.9	ATPAF2	221.825	-0.00341089	0.355142	-0.0096043	0.992337	0.999907
ENSG00000150756	195.373	253.999	290.299	234.524	198.248	156.94	253.789	254.761	412.78	229.762	201.016	195.785	2877.28	ATPSCKMT	239.773	-0.220204	0.225544	-0.976323	0.328905	0.999907
ENSG00000175054	771.963	673.373	643.109	591.779	581.459	525.715	730.047	700.591	729.357	745.303	717.489	702.402	8112.59	ATR	676.049	-0.191982	0.107688	-1.78276	0.0746257	0.999907
ENSG00000138085	1192.25	1284.62	1207.82	1171.41	1286.57	1182.33	1319.7	1306.58	1486.68	1196.28	980.203	1371.5	14985.9	ATRAID	1248.83	-0.064396	0.109765	-0.586672	0.557424	0.999907
ENSG00000164053	85.7736	146.187	128.198	183.488	269.781	236.466	116.635	177.958	136.475	284.829	329.388	242.208	2337.39	ATRIP	194.782	-0.294412	0.331662	-0.887687	0.374709	0.999907
ENSG00000088812	1490.56	1669.27	1627.37	1054.75	1032.12	838.189	1468.73	1286.92	1212.61	997.851	1150.37	1111.13	14939.9	ATRN	1244.99	0.093566	0.194071	0.482123	0.629719	0.999907
ENSG00000107518	0	0	4.23795	0	0	2.11131	0	0.93662	3.35594	1.89886	4.97565	0	17.5163	ATRNL1	1.45969	-0.80212	1.71358	-0.468096	0.639716	NA
ENSG00000085224	1608.73	1402.48	1449.38	919.87	935.035	976.127	1570.25	1393.69	1471.02	833.6	990.154	847.727	14398.1	ATRX	1199.84	0.037309	0.227438	0.16404	0.869699	0.999907
ENSG00000124788	1014.04	761.085	864.541	444.745	379.124	408.186	1198.75	1126.75	1003.43	461.423	429.896	478.36	8570.32	ATXN1	714.193	-0.279165	0.350618	-0.79621	0.42591	0.999907
ENSG00000229931	44.7929	41.115	32.8441	30.3788	16.3503	15.4829	63.7171	62.7535	77.1866	15.1909	2.98539	9.08279	411.88	ATXN1-AS1	34.3234	-0.351174	0.646619	-0.543092	0.587066	0.999907
ENSG00000130638	1773.61	1658.31	1751.33	1529.88	1641.17	1549.7	1800.28	1658.75	1658.95	1888.42	1520.56	1400.77	19831.7	ATXN10	1652.64	-0.0034906	0.0968872	-0.0360275	0.97126	0.999907
ENSG00000224470	911.107	838.746	930.23	653.751	624.379	757.959	846.682	790.507	625.323	658.905	733.411	668.09	9039.09	ATXN1L	753.257	0.125903	0.141205	0.891633	0.37259	0.999907
ENSG00000204842	394.559	377.344	469.353	522.515	512.992	562.311	484.898	647.204	397.119	493.704	561.253	530.839	5954.09	ATXN2	496.174	-0.134322	0.155515	-0.863726	0.387738	0.999907
ENSG00000258099	0	9.13667	4.23795	8.50606	2.04379	4.92638	15.1193	3.74648	2.23729	3.79772	0	5.04599	58.7977	ATXN2-AS	4.8998	-0.0528168	0.940737	-0.0561441	0.955227	NA
ENSG00000168488	1510.57	1240.76	1404.88	1357.32	1238.54	1287.9	1765.72	1734.62	1295.39	1281.73	1361.34	1107.09	16585.9	ATXN2L	1382.15	-0.0881598	0.137717	-0.64015	0.522075	0.999907
ENSG00000066427	348.813	290.546	337.976	335.382	459.853	405.371	267.828	238.838	370.272	394.014	450.794	415.79	4315.48	ATXN3	359.623	0.0274029	0.192404	0.142424	0.886745	0.999907
ENSG00000163635	228.73	232.985	248.979	335.382	441.459	396.222	326.145	273.493	217.017	365.531	386.11	324.962	3777.02	ATXN7	314.751	-0.0072807	0.220976	-0.0329479	0.973716	0.999907
ENSG00000146776	202.045	169.942	230.968	134.882	101.168	121.752	197.631	238.838	157.729	100.64	145.289	141.288	1942.17	ATXN7L1	161.848	-0.031244	0.265752	-0.117568	0.90641	0.999907
ENSG00000162650	142.003	117.863	101.711	108.148	101.168	105.565	97.1956	99.2817	108.509	145.263	139.318	54.4967	1320.52	ATXN7L2	110.044	0.0704461	0.236488	0.297884	0.765791	0.999907
ENSG00000087152	1902.27	2142.55	1925.09	1480.05	1294.74	1188.67	2055.15	1783.32	1718.24	1226.66	1434.98	1622.79	19774.5	ATXN7L3	1647.88	0.0134579	0.185994	0.0723567	0.942318	0.999907
ENSG00000267394	9.53041	10.964	11.6544	4.86061	15.3284	16.1867	16.1993	8.42958	21.2543	17.0897	6.96591	24.2208	162.684	ATXN7L3-AS1	13.557	-0.439045	0.454519	-0.965955	0.334067	NA
ENSG00000253719	2131	2331.68	1848.8	1381.63	1405.11	1267.49	1665.29	1515.45	1907.29	1382.37	1322.53	1247.37	19406	ATXN7L3B	1617.17	0.197524	0.187849	1.0515	0.293027	0.999907
ENSG00000148090	233.495	235.726	236.266	255.182	371.97	327.956	288.347	333.437	330.001	301.919	401.037	354.229	3669.56	AUH	305.797	-0.273711	0.163653	-1.6725	0.0944254	0.999907
ENSG00000127423	119.13	147.1	163.161	123.945	142.044	115.418	149.033	149.859	110.746	130.072	204.997	163.49	1719	AUNIP	143.25	-0.165984	0.181484	-0.914591	0.360407	0.999907
ENSG00000115307	2648.5	2817.75	2712.29	3080.41	3251.67	3131.77	2831.63	2866.06	3063.97	2586.25	2607.24	2599.7	34197.2	AUP1	2849.77	0.0919399	0.0875071	1.05066	0.293416	0.999907
ENSG00000087586	1064.55	1003.21	1031.94	712.079	961.604	933.197	1184.71	1068.68	1175.7	783.28	815.011	566.161	11300.1	AURKA	941.676	0.0293325	0.195886	0.149743	0.880968	0.999907
ENSG00000175756	1683.07	1802.66	1719.55	2505.64	2497.51	2503.31	1547.57	1727.13	1446.41	2525.49	2457.97	2533.09	24949.4	AURKAIP1	2079.12	0.0547233	0.201039	0.272203	0.785466	0.999907
ENSG00000178999	457.459	468.711	369.761	416.797	573.284	553.866	682.529	683.732	679.018	676.944	615.985	350.192	6528.28	AURKB	544.023	-0.376329	0.189899	-1.98173	0.0475096	0.928284
ENSG00000105146	0	0	0	2.4303	4.08759	5.63015	0	0	0	14.2415	2.98539	18.1656	47.5405	AURKC	3.96171	-1.53343	1.68415	-0.910508	0.362554	NA
ENSG00000158321	1386.67	1360.45	1485.4	1410.79	1380.58	1356.87	2017.35	1908.83	1436.34	995.003	977.218	1188.84	16904.3	AUTS2	1408.7	-0.0243434	0.196851	-0.123664	0.901581	0.999907
ENSG00000169857	233.495	175.424	199.184	266.118	140	161.867	233.27	220.106	270.712	184.19	131.357	152.389	2368.11	AVEN	197.343	-0.0205776	0.228197	-0.0901747	0.928148	0.999907
ENSG00000135407	67.6659	67.6114	54.0338	8.50606	14.3065	19.0018	36.7183	38.4014	51.4577	31.3312	40.8003	31.2852	461.12	AVIL	38.4266	0.00975067	0.487388	0.020006	0.984039	0.999907
ENSG00000105778	2870.56	2706.28	2706.99	1555.39	1755.62	1627.11	2938.55	2654.38	2313.36	1511.49	1292.67	1211.04	25143.4	AVL9	2095.29	0.149435	0.271547	0.550308	0.582108	0.999907
ENSG00000119986	702.391	662.409	518.089	588.133	654.014	561.607	673.89	663.127	506.747	654.158	495.575	526.802	7206.94	AVPI1	600.578	0.0663822	0.132939	0.499344	0.617537	0.999907
ENSG00000126895	2.85912	12.7913	25.4277	3.64545	4.08759	8.44522	6.47971	2.80986	17.8983	2.84829	0	3.0276	90.3202	AVPR2	7.52668	0.805619	0.86113	0.935537	0.349511	NA
ENSG00000162779	11.4365	7.30934	8.4759	140.958	111.387	94.305	1.07995	2.80986	7.83052	92.0948	48.7614	126.15	652.597	AXDND1	54.3831	0.422533	0.962221	0.439123	0.660573	0.999907
ENSG00000103126	1669.73	1647.34	1603	1381.63	1158.83	1184.44	1841.32	1889.16	1679.09	1220.97	1372.28	1266.54	17914.3	AXIN1	1492.86	-0.100639	0.164152	-0.613087	0.539819	0.999907
ENSG00000168646	3272.74	3695.78	3270.64	1145.89	1169.05	1161.22	3347.85	3163.9	2964.41	1205.78	1212.07	910.297	26519.6	AXIN2	2209.97	0.0992032	0.421642	0.235278	0.813993	0.999907
ENSG00000167601	66.7128	115.122	38.1415	85.0606	69.4889	53.4864	106.915	77.7394	42.5086	47.4715	44.7808	53.4875	800.915	AXL	66.743	0.198429	0.332574	0.596646	0.550744	0.999907
ENSG00000160862	1424.8	1857.48	1475.87	263.688	201.314	256.172	1608.05	1877.92	1576.17	372.177	214.948	408.726	11537.3	AZGP1	961.443	-0.144787	0.628886	-0.230228	0.817914	0.999907
ENSG00000163512	169.641	152.582	119.722	228.448	253.43	262.506	155.513	171.401	165.56	202.229	234.851	174.591	2290.47	AZI2	190.873	0.104062	0.222001	0.468748	0.63925	0.999907
ENSG00000155096	3683.5	3014.19	3486.77	1831.23	2062.19	2120.46	3941.82	3743.67	3590.85	2289.08	2225.11	2117.3	34106.2	AZIN1	2842.18	-0.144682	0.243109	-0.595131	0.551756	0.999907
ENSG00000142920	32.4034	41.115	16.9518	60.7576	44.9634	46.4487	10.7995	19.669	7.83052	34.1795	52.7419	57.5243	425.385	AZIN2	35.4487	0.405841	0.501658	0.808999	0.418516	0.999907
ENSG00000166710	35833.4	30124.5	34631.4	1785.06	1684.09	1644.71	33137.2	31630.6	36627.8	1473.52	1317.55	1325.08	211215	B2M	17601.2	0.00262433	1.07954	0.00243097	0.99806	0.999907
ENSG00000169255	0	0	1.05949	320.8	298.394	256.876	0	0	0	404.457	283.612	340.1	1905.3	B3GALNT1	158.775	-0.229247	2.38405	-0.0961586	0.923395	0.999907
ENSG00000162885	286.865	366.38	366.582	469.048	452.7	508.825	279.707	245.394	266.238	373.126	418.95	458.176	4491.99	B3GALNT2	374.333	0.263259	0.209842	1.25456	0.209639	0.999907
ENSG00000172318	0	8.223	0	0	0	0	0	1.87324	0	0	10.9464	0	21.0427	B3GALT1	1.75356	-0.636721	2.86629	-0.222142	0.824204	NA
ENSG00000162630	9.53041	5.482	0	0	1.0219	0.703769	0	0	7.83052	0	0	0	24.5686	B3GALT2	2.04738	1.11797	2.06203	0.542166	0.587704	NA
ENSG00000235863	348.813	373.69	277.586	218.727	119.562	126.678	267.828	311.894	300.916	142.415	115.435	186.702	2790.25	B3GALT4	232.52	0.14479	0.350935	0.412584	0.679912	0.999907
ENSG00000183778	832.957	899.048	1006.51	623.373	665.254	764.293	604.773	649.077	573.866	402.559	301.524	558.087	7881.32	B3GALT5	656.777	0.633264	0.207073	3.05818	0.00222689	0.245788
ENSG00000184809	1.90608	2.741	0	0	25.5474	32.3734	0	0.93662	0	39.8761	26.8685	42.3864	172.635	B3GALT5-AS1	14.3863	-0.809914	1.44622	-0.560021	0.575465	NA
ENSG00000176022	755.761	859.761	778.723	641.6	624.379	579.202	826.163	918.824	689.086	769.988	696.591	843.69	8983.77	B3GALT6	748.647	-0.162777	0.134337	-1.2117	0.225627	0.999907
ENSG00000214654	189.655	127.913	174.815	60.7576	87.8831	78.8221	122.035	117.077	171.153	93.0442	63.6883	114.039	1400.88	B3GALT9	116.74	0.0811579	0.328141	0.247326	0.804656	0.999907
ENSG00000109956	3.81216	8.223	0	0	3.06569	0	1.07995	1.87324	0	1.89886	7.96104	7.06439	34.9783	B3GAT1	2.91486	-0.393467	1.30971	-0.300424	0.763854	NA
ENSG00000255545	62.9007	62.1293	103.83	18.2273	17.3722	33.0771	79.9164	76.8028	59.2883	6.64601	0	25.23	545.42	B3GAT1-DT	45.4517	0.26426	0.789069	0.3349	0.7377	0.999907
ENSG00000112309	17.1547	8.223	2.11897	7.29091	18.3941	7.03769	8.63961	20.6056	11.1865	17.0897	11.9416	10.092	139.774	B3GAT2	11.6479	-0.406017	0.520187	-0.780521	0.435084	NA
ENSG00000149541	591.838	814.991	602.848	656.182	502.773	423.669	510.817	624.725	576.103	565.861	576.18	534.875	6980.86	B3GAT3	581.738	0.0832623	0.158636	0.524864	0.599678	0.999907
ENSG00000244009	2.85912	4.56833	1.05949	0	0	0.703769	0	0	2.23729	0	3.98052	10.092	25.5005	B3GAT3P1	2.12504	-0.813824	1.54052	-0.528278	0.597307	NA
ENSG00000187676	166.782	180.906	171.637	243.03	248.321	281.507	233.27	264.127	241.628	249.7	297.544	281.566	2860.02	B3GLCT	238.335	-0.277961	0.169859	-1.63643	0.101751	0.999907
ENSG00000170340	801.507	807.682	741.641	653.751	627.444	619.316	690.089	636.901	752.849	629.472	715.498	740.752	8416.9	B3GNT2	701.409	0.0297254	0.110693	0.268539	0.788284	0.999907
ENSG00000179913	1461.01	1403.39	1430.31	3550.67	3301.75	3177.52	1195.51	1359.03	1191.36	2493.2	2102.71	2558.32	25224.8	B3GNT3	2102.06	0.394063	0.320691	1.2288	0.219149	0.999907
ENSG00000176383	39.0747	12.7913	25.4277	40.1	28.6131	16.1867	12.9594	23.4155	0	34.1795	14.9269	12.1104	259.785	B3GNT4	21.6488	0.722647	0.605067	1.19433	0.23235	0.999907
ENSG00000176597	1005.46	980.365	952.479	1085.13	1066.86	1295.64	1307.82	1217.61	1149.97	918.099	949.354	1071.77	13000.5	B3GNT5	1083.38	-0.0499954	0.127214	-0.393003	0.694317	0.999907
ENSG00000198488	0	0	1.05949	7.29091	0	2.81507	1.07995	0	5.59323	0	0	6.05519	23.8938	B3GNT6	1.99115	-0.197131	1.77781	-0.110884	0.911708	NA
ENSG00000156966	649.021	458.661	609.205	420.442	257.518	277.989	560.495	598.5	437.391	496.552	600.063	660.016	6025.85	B3GNT7	502.154	-0.327769	0.242591	-1.35112	0.176657	0.999907
ENSG00000177191	185.843	185.474	199.184	60.7576	80.7298	62.6354	150.113	126.444	167.797	56.0164	75.6299	75.6899	1426.31	B3GNT8	118.859	0.250293	0.399096	0.62715	0.530561	0.999907
ENSG00000237172	70.525	51.1653	74.1641	95.997	89.9269	133.716	106.915	86.169	81.6612	92.0948	167.182	128.168	1177.68	B3GNT9	98.1404	-0.358788	0.275392	-1.30283	0.192633	0.999907
ENSG00000175711	75.2902	64.8704	65.6882	60.7576	105.255	98.5276	99.3555	87.1056	86.1358	76.9039	103.494	95.8739	1019.26	B3GNTL1	84.9381	-0.216216	0.19902	-1.08641	0.277299	0.999907
ENSG00000167080	8.57736	0	0	0	0	0	6.47971	0	0	5.69658	0	0	20.7537	B4GALNT2	1.72947	-0.503215	2.85007	-0.176563	0.859852	NA
ENSG00000139044	1156.04	1092.75	1138.95	1883.48	1540	1595.44	1453.61	1459.25	1102.99	1348.19	1347.41	1852.89	16971	B4GALNT3	1414.25	-0.0270759	0.178694	-0.151521	0.879565	0.999907
ENSG00000086062	2136.72	1896.77	1968.53	3037.88	2655.91	2711.62	1639.37	1723.38	1315.53	3617.33	3243.13	4029.73	29975.9	B4GALT1	2497.99	-0.111907	0.285761	-0.391612	0.695345	0.999907
ENSG00000233554	13.3426	10.0503	2.11897	29.1636	32.7007	21.8168	28.0787	10.3028	7.83052	48.421	12.9367	62.5703	279.333	B4GALT1-AS1	23.2778	-0.642555	0.652653	-0.984528	0.324856	0.999907
ENSG00000117411	1422.89	1883.07	1737.56	1701.21	1322.33	1451.87	1758.16	2059.63	1748.44	1742.2	1842.98	1925.55	20595.9	B4GALT2	1716.33	-0.219054	0.112296	-1.95069	0.0510944	0.937537
ENSG00000158850	696.673	669.718	713.035	634.309	680.583	693.212	649.051	644.394	569.391	693.084	569.214	703.412	7916.08	B4GALT3	659.673	0.0944627	0.0891072	1.0601	0.289098	0.999907
ENSG00000121578	634.725	695.301	614.502	688.991	684.67	634.096	629.612	594.753	610.781	695.933	568.219	760.936	7812.52	B4GALT4	651.043	0.0335024	0.100174	0.334443	0.738045	0.999907
ENSG00000240254	0	0	0	0	0	2.11131	0	0	6.71188	0	5.97078	0	14.794	B4GALT4-AS1	1.23283	-2.30745	2.87583	-0.80236	0.422345	NA
ENSG00000158470	2628.49	2595.73	2905.11	2616.22	2539.41	2622.95	3179.38	2820.16	2488.99	2709.67	2524.64	2944.84	32575.6	B4GALT5	2714.63	-0.0673695	0.085194	-0.790777	0.429074	0.999907
ENSG00000118276	424.103	339.884	283.942	213.867	188.029	194.24	356.384	295.035	336.713	243.054	236.841	280.557	3392.65	B4GALT6	282.721	-0.0883263	0.231807	-0.381033	0.703179	0.999907
ENSG00000027847	481.285	522.617	581.658	442.315	360.729	384.258	465.459	623.789	473.187	347.492	387.106	422.854	5492.75	B4GALT7	457.729	0.0273417	0.179241	0.152542	0.87876	0.999907
ENSG00000174684	446.023	599.365	509.613	345.103	439.415	413.816	380.143	377.458	431.797	411.103	386.11	398.634	5138.58	B4GAT1	428.215	0.208004	0.140277	1.48281	0.138126	0.999907
ENSG00000255468	208.716	264.05	219.314	131.236	91.9707	85.156	185.752	192.944	270.712	112.033	96.5276	84.7727	1943.18	B4GAT1-DT	161.932	0.0861188	0.36937	0.23315	0.815645	0.999907
ENSG00000108641	275.429	365.467	273.348	193.209	261.605	163.274	195.471	176.084	215.899	229.762	278.636	255.327	2883.51	B9D1	240.293	0.18117	0.212787	0.851416	0.394538	0.999907
ENSG00000123810	71.478	41.115	68.8666	100.858	104.233	71.0806	41.0382	67.4366	22.3729	60.7635	62.6932	23.2116	735.147	B9D2	61.2623	0.715739	0.351446	2.03656	0.0416944	0.899645
ENSG00000164929	1.90608	12.7913	0	0	0	1.40754	6.47971	2.80986	0	4.74715	0	0	30.1417	BAALC	2.51181	0.206723	1.73109	0.119418	0.904944	NA
ENSG00000247081	58.1355	122.431	100.651	57.1121	61.3138	63.3392	87.4761	69.3098	107.39	41.7749	56.7224	87.8003	913.457	BAALC-AS1	76.1214	0.0424366	0.301171	0.140905	0.887945	0.999907
ENSG00000136881	102.928	83.1437	72.0451	14.5818	10.219	19.0018	51.8377	25.2887	41.3899	20.8875	1.99026	22.2024	465.516	BAAT	38.793	0.886488	0.678363	1.3068	0.191279	0.999907
ENSG00000105393	152.486	153.496	179.053	215.082	219.708	253.357	107.995	140.493	159.966	225.015	212.958	155.417	2175.03	BABAM1	181.252	0.227634	0.220284	1.03337	0.301433	0.999907
ENSG00000158019	358.343	360.898	343.274	234.524	229.927	221.687	424.421	375.584	362.441	222.167	143.299	199.821	3476.39	BABAM2	289.699	0.0177706	0.282578	0.0628875	0.949856	0.999907
ENSG00000186318	50.5111	40.2013	40.2605	68.0485	54.1605	78.1183	12.9594	21.5422	32.4407	51.2692	71.6494	65.5979	586.759	BACE1	48.8966	0.374838	0.405787	0.923733	0.355625	0.999907
ENSG00000278768	13.3426	16.446	5.29743	14.5818	12.2628	7.03769	49.6778	12.1761	15.661	14.2415	2.98539	13.1196	176.83	BACE1-AS	14.7358	-0.6449	0.592236	-1.08892	0.276187	NA
ENSG00000182240	3164.09	2592.99	3197.53	4447.45	3677.8	3413.28	3561.68	3381.2	2617.63	2715.37	2261.93	2914.57	37945.5	BACE2	3162.13	0.231551	0.159388	1.45275	0.146293	0.999907
ENSG00000156273	521.313	422.114	566.826	941.742	905.4	1161.92	409.302	409.303	449.696	634.22	536.375	573.225	7531.44	BACH1	627.62	0.585408	0.256681	2.28069	0.022567	0.710096
ENSG00000232118	0	5.482	0	0	1.0219	2.81507	0	0	0	0	4.97565	0	14.2946	BACH1-AS1	1.19122	0.914431	2.43022	0.376275	0.706713	NA
ENSG00000248476	4.7652	10.964	1.05949	4.86061	4.08759	2.81507	7.55966	6.55634	0	9.4943	2.98539	5.04599	60.1936	BACH1-IT1	5.01614	-0.153911	0.768123	-0.200373	0.841189	NA
ENSG00000228817	0	0	0	0	0	2.11131	0	0	0	1.89886	11.9416	0	15.9517	BACH1-IT2	1.32931	-2.43781	2.88319	-0.845527	0.397817	NA
ENSG00000112182	41.9338	16.446	20.1303	0	0	2.81507	15.1193	4.6831	15.661	0	5.97078	3.0276	125.787	BACH2	10.4822	0.876694	1.15295	0.760394	0.447019	NA
ENSG00000002330	40.9807	84.0574	34.9631	138.527	71.5327	111.195	63.7171	76.8028	50.3391	115.831	114.44	104.957	1007.34	BAD	83.9452	-0.129951	0.365993	-0.355064	0.722542	0.999907
ENSG00000107262	1703.08	1808.15	1788.41	3792.49	3345.69	3258.45	1764.64	1825.47	2341.33	4767.09	4542.77	5303.34	36240.9	BAG1	3020.08	-0.388397	0.336536	-1.1541	0.248458	0.999907
ENSG00000112208	81.0084	62.1293	136.674	548.033	624.379	556.681	127.434	158.289	151.017	591.495	554.287	465.241	4056.67	BAG2	338.056	-0.0278473	0.591479	-0.0470808	0.962449	0.999907
ENSG00000151929	499.393	368.208	542.457	1002.5	920.729	991.61	832.643	833.591	740.544	1038.68	1108.57	857.819	9736.75	BAG3	811.395	-0.323615	0.25713	-1.25856	0.208188	0.999907
ENSG00000156735	299.255	239.381	278.645	353.609	457.81	461.672	281.867	264.127	298.679	414.901	441.838	400.652	4192.43	BAG4	349.37	-0.00765506	0.218297	-0.0350672	0.972026	0.999907
ENSG00000166170	902.529	759.257	835.935	1337.88	1342.77	1347.72	906.079	983.45	783.052	1402.31	1352.38	1343.24	13296.6	BAG5	1108.05	-0.05323	0.218215	-0.243934	0.807282	0.999907
ENSG00000204463	3831.22	3619.03	3935.99	4045.24	3948.61	4112.82	3991.5	4113.63	3775.43	3639.17	3430.21	3413.11	45856	BAG6	3821.33	0.0711193	0.0760466	0.935206	0.349682	0.999907
ENSG00000266074	34.3095	32.892	15.8923	224.803	219.708	222.391	69.1169	60.8803	46.9831	133.87	300.529	173.582	1534.96	BAHCC1	127.913	-0.0660006	0.648141	-0.101831	0.918891	0.999907
ENSG00000140320	605.181	545.459	732.105	287.991	290.219	193.536	629.612	615.359	599.594	207.925	267.69	222.024	5196.7	BAHD1	433.058	0.062356	0.394161	0.1582	0.8743	0.999907
ENSG00000175866	1061.69	1108.28	975.787	555.324	432.262	427.891	1101.55	1044.33	946.375	547.821	578.17	647.906	9427.38	BAIAP2	785.615	-0.0933061	0.30416	-0.306767	0.759021	0.999907
ENSG00000226137	513.689	719.97	557.29	479.985	388.321	370.886	488.138	433.655	446.34	404.457	405.018	486.434	5694.18	BAIAP2-DT	474.515	0.185606	0.17315	1.07194	0.283749	0.999907
ENSG00000006453	1425.75	1511.21	1421.83	2019.58	2254.3	2145.09	1572.41	1526.69	1105.22	1619.73	1761.38	2140.51	20503.7	BAIAP2L1	1708.64	0.148087	0.188471	0.785728	0.432027	0.999907
ENSG00000128298	1062.64	920.976	965.193	2176.34	1774.01	1751.68	1157.71	1199.81	1072.78	1764.99	1562.35	1892.25	17300.7	BAIAP2L2	1441.73	-5.34646e-05	0.255065	-0.000209611	0.999833	0.999907
ENSG00000007516	35.2625	33.8057	39.201	87.4909	110.365	117.529	73.4367	59.007	77.1866	58.8647	49.7565	28.2576	770.163	BAIAP3	64.1803	0.292403	0.398675	0.733437	0.463292	0.999907
ENSG00000030110	805.319	1081.78	986.382	1066.9	984.086	979.646	830.483	793.317	841.222	1164	1099.62	995.07	11627.8	BAK1	968.986	0.0443445	0.13413	0.330609	0.74094	0.999907
ENSG00000175730	0	1.82733	7.41641	8.50606	1.0219	3.51884	6.47971	6.55634	0	4.74715	0	0	40.0737	BAK1P1	3.33948	0.309374	1.274	0.242837	0.808132	NA
ENSG00000095739	1371.43	1212.44	1277.74	613.651	439.415	479.97	991.395	951.605	967.629	438.637	395.067	503.59	9642.56	BAMBI	803.547	0.344859	0.360243	0.957296	0.338418	0.999907
ENSG00000278910	0	0	3.17846	1.21515	0	2.11131	0	0	0	2.84829	5.97078	0	15.324	BANCR	1.277	-0.443233	2.04337	-0.216913	0.828276	NA
ENSG00000175334	1792.67	2036.56	1820.2	1731.59	1969.19	1762.94	1987.11	1896.65	2115.36	1923.55	1793.22	1547.1	22376.2	BANF1	1864.68	-0.0191062	0.09652	-0.197951	0.843084	0.999907
ENSG00000230306	10.4834	4.56833	5.29743	4.86061	0	2.11131	6.47971	8.42958	10.0678	3.79772	0	11.1012	67.1971	BANF1P2	5.59976	-0.548133	0.855822	-0.640476	0.521863	NA
ENSG00000237758	6.67128	6.39567	10.5949	0	13.2847	1.40754	6.47971	8.42958	14.5424	7.59544	8.95617	7.06439	91.4217	BANF1P3	7.61848	-0.471502	0.673317	-0.700267	0.48376	NA
ENSG00000125888	1.90608	4.56833	11.6544	0	0	0	3.23985	0.93662	0	0	0	0	22.3052	BANF2	1.85877	2.12559	1.9962	1.06482	0.286957	NA
ENSG00000153064	6.67128	1.82733	2.11897	0	0	0	7.55966	3.74648	23.4916	0	0.99513	0	46.4104	BANK1	3.86754	-1.74614	1.53822	-1.13517	0.256303	NA
ENSG00000172530	328.799	256.74	254.277	332.951	285.109	288.545	285.107	307.211	380.34	260.144	228.88	213.95	3422.05	BANP	285.171	0.0599548	0.166087	0.360985	0.718111	0.999907
ENSG00000163930	1004.5	1072.64	873.017	1641.67	1515.47	1456.1	745.166	999.373	1000.07	1513.39	1502.65	1528.94	14853	BAP1	1237.75	0.0529995	0.231419	0.229019	0.818854	0.999907
ENSG00000138376	272.57	328.92	346.452	297.712	318.832	334.994	356.384	335.31	338.95	319.009	354.266	247.254	3850.65	BARD1	320.888	-0.0377186	0.124696	-0.302485	0.762282	0.999907
ENSG00000043039	424.103	283.237	367.642	505.503	640.729	552.458	308.866	253.824	304.272	264.891	222.909	295.695	4424.13	BARX2	368.677	0.749421	0.202882	3.69387	0.000220867	0.0653578
ENSG00000176788	22.873	21.928	46.6174	68.0485	41.8977	30.9658	49.6778	71.1831	26.8475	76.9039	38.8101	49.4507	545.203	BASP1	45.4336	-0.441296	0.365332	-1.20793	0.227074	0.999907
ENSG00000156127	70.525	82.23	70.9856	9.72121	11.2409	3.51884	51.8377	53.3873	45.8645	15.1909	21.8929	27.2484	463.643	BATF	38.6369	0.20498	0.670993	0.305488	0.759994	0.999907
ENSG00000168062	257.321	296.028	272.288	109.364	115.474	119.641	387.703	339.993	341.187	102.538	74.6347	79.7267	2495.9	BATF2	207.992	-0.179707	0.471225	-0.381361	0.702935	0.999907
ENSG00000087088	1090.28	1227.05	1089.15	2135.02	1792.41	1822.06	1020.55	1136.12	939.663	2050.77	1832.03	2217.21	18352.3	BAX	1529.36	-0.00651701	0.273105	-0.0238627	0.980962	0.999907
ENSG00000198604	864.408	929.199	1041.48	1164.12	1009.63	1065.51	804.564	792.38	766.273	1044.37	1187.19	1075.81	11744.9	BAZ1A	978.744	0.0987421	0.146311	0.674879	0.499752	0.999907
ENSG00000258738	32.4034	11.8777	16.9518	14.5818	27.5912	40.1148	39.9582	14.0493	11.1865	15.1909	19.9026	41.3772	285.185	BAZ1A-AS1	23.7654	0.0289557	0.467916	0.0618823	0.950657	0.999907
ENSG00000009954	2278.72	2211.07	2388.08	1548.1	1788.32	1733.38	2425.57	2591.63	2542.68	1820.06	2049.97	1761.05	25138.6	BAZ1B	2094.89	-0.142698	0.158958	-0.897706	0.369342	0.999907
ENSG00000076108	1547.74	1564.2	1533.08	1334.24	1442.92	1676.38	1653.41	1496.72	1475.49	1276.03	1378.25	1415.91	17794.4	BAZ2A	1482.86	0.0663227	0.0931462	0.712028	0.476447	0.999907
ENSG00000123636	733.841	740.07	612.383	506.718	587.59	623.539	623.132	569.465	656.645	480.412	491.594	516.71	7142.1	BAZ2B	595.175	0.190086	0.136188	1.39576	0.162786	0.999907
ENSG00000224152	15.2486	24.669	30.7251	4.86061	20.4379	11.2603	25.9188	16.8592	10.0678	10.4437	4.97565	10.092	185.559	BAZ2B-AS1	15.4632	0.454828	0.520845	0.873249	0.382527	NA
ENSG00000105327	427.915	458.661	444.985	1329.38	842.043	782.591	425.501	473.929	384.814	1025.38	1046.88	1187.83	8829.9	BBC3	735.825	-0.0850326	0.371767	-0.228725	0.819083	0.999907
ENSG00000214413	193.467	228.417	235.206	125.161	144.087	151.31	209.511	167.655	244.984	131.021	185.094	123.122	2139.04	BBIP1	178.253	0.0236942	0.234851	0.10089	0.919638	0.999907
ENSG00000271532	0	4.56833	0	0	1.0219	0	8.63961	0	11.1865	5.69658	3.98052	0	35.0934	BBIP1P1	2.92445	-2.38178	1.6117	-1.4778	0.13946	NA
ENSG00000171159	936.839	1274.57	1143.19	1625.87	1082.19	1126.03	633.931	779.267	667.832	1452.63	1416.07	1936.65	14075.1	BBLN	1172.92	0.0616917	0.286582	0.215267	0.829559	0.999907
ENSG00000119636	21.9199	62.1293	30.7251	85.0606	69.4889	86.5636	47.5179	19.669	25.7289	46.5221	19.9026	44.4047	559.633	BBOF1	46.6361	0.805912	0.409705	1.96705	0.0491772	0.936068
ENSG00000129151	8.57736	7.30934	3.17846	0	0	0	3.23985	3.74648	0	0	0	0	26.0515	BBOX1	2.17096	1.44759	1.93635	0.747587	0.454709	NA
ENSG00000254560	138.191	136.136	110.187	111.794	59.27	41.5224	112.315	123.634	154.373	50.3198	60.7029	68.6255	1167.07	BBOX1-AS1	97.2559	0.0664488	0.371515	0.178859	0.858049	0.999907
ENSG00000174483	5.71824	0	3.17846	10.9364	11.2409	3.51884	0	10.3028	23.4916	2.84829	17.9123	2.0184	91.1662	BBS1	7.59718	-0.719037	0.980373	-0.733432	0.463295	NA
ENSG00000179941	209.669	246.69	277.586	139.742	124.671	118.937	217.07	222.915	205.831	157.605	136.333	95.8739	2152.92	BBS10	179.41	0.109343	0.289877	0.377206	0.706021	0.999907
ENSG00000181004	109.6	84.0574	84.759	117.87	157.372	101.343	109.075	79.6127	91.729	95.8925	75.6299	127.159	1234.1	BBS12	102.842	0.176613	0.216672	0.815118	0.415005	0.999907
ENSG00000125124	221.105	233.899	243.682	247.891	283.065	232.244	193.311	248.204	215.899	243.054	262.714	308.815	2933.88	BBS2	244.49	-0.0119765	0.140075	-0.0855006	0.931863	0.999907
ENSG00000140463	492.722	634.998	448.163	567.476	588.612	520.789	419.021	339.056	500.035	474.715	514.482	531.848	6031.92	BBS4	502.66	0.227289	0.145027	1.56722	0.117063	0.999907
ENSG00000163093	142.003	131.568	103.83	92.3515	53.1386	56.3015	58.3174	87.1056	116.339	64.5613	75.6299	92.8463	1073.99	BBS5	89.4993	0.226833	0.299672	0.756937	0.449088	0.999907
ENSG00000138686	195.373	161.719	186.47	328.091	448.612	437.04	200.871	197.627	173.39	328.503	430.891	358.266	3446.85	BBS7	287.238	0.0568128	0.3321	0.171071	0.864168	0.999907
ENSG00000122507	148.674	134.309	132.436	172.551	129.781	114.011	124.194	113.331	154.373	107.286	89.5617	126.15	1546.66	BBS9	128.888	0.216534	0.173909	1.2451	0.213096	0.999907
ENSG00000114439	559.435	561.905	476.769	817.797	772.554	867.747	583.174	624.725	623.086	784.23	889.646	772.037	8333.1	BBX	694.425	-0.076393	0.188153	-0.406015	0.684731	0.999907
ENSG00000187244	126.754	221.107	192.827	515.224	282.043	326.549	416.861	511.394	325.526	354.138	312.471	456.158	4041.05	BCAM	336.754	-0.514963	0.297162	-1.73293	0.0831074	0.999907
ENSG00000132692	53.3703	32.892	56.1528	54.6818	23.5036	35.1884	63.7171	73.0563	55.9323	12.3426	50.7516	44.4047	555.994	BCAN	46.3328	-0.233327	0.391604	-0.595825	0.551292	0.999907
ENSG00000272068	59.0885	55.7337	87.9374	35.2394	33.7226	14.7791	52.9176	26.2253	23.4916	40.8255	25.8734	47.4323	503.266	BCAN-AS1	41.9389	0.39917	0.416253	0.958959	0.337579	0.999907
ENSG00000075790	3.81216	3.65467	22.2492	17.0121	9.19707	4.22261	14.0394	8.42958	12.3051	0.94943	2.98539	7.06439	105.921	BCAP29	8.82676	0.385369	0.714407	0.539425	0.589593	NA
ENSG00000185825	5912.66	6058.53	6050.73	5248.24	5108.46	5005.2	5890.05	6410.22	6179.4	5737.41	4780.6	5720.14	68101.7	BCAP31	5675.14	-0.056548	0.100241	-0.56412	0.572673	0.999907
ENSG00000050820	1900.36	1749.67	1735.44	2668.47	2267.59	2421.67	1926.63	1999.68	1720.48	2205.53	2229.09	2687.5	25512.1	BCAR1	2126.01	-0.00306986	0.155521	-0.0197392	0.984251	0.999907
ENSG00000137936	246.837	239.381	219.314	422.873	311.678	343.439	335.865	280.049	221.492	328.503	371.183	396.615	3717.23	BCAR3	309.769	-0.117633	0.207623	-0.566571	0.571006	0.999907
ENSG00000224093	223.011	227.503	217.195	48.6061	74.5984	113.307	213.83	238.838	285.255	82.6004	60.7029	69.6347	1855.08	BCAR3-AS1	154.59	-0.0714683	0.482614	-0.148086	0.882275	0.999907
ENSG00000064787	410.76	411.15	381.415	789.848	749.05	695.324	322.905	302.528	258.407	712.073	634.893	936.537	6604.89	BCAS1	550.408	0.117803	0.34578	0.340688	0.733338	0.999907
ENSG00000116752	619.476	656.927	573.182	1037.74	935.035	1044.39	593.973	559.162	473.187	908.605	1012.05	820.479	9234.21	BCAS2	769.517	0.155995	0.240857	0.647665	0.517201	0.999907
ENSG00000141376	206.81	242.122	265.931	116.655	111.387	95.7125	225.71	221.042	294.204	76.9039	76.625	135.233	2068.33	BCAS3	172.361	0.0128954	0.393302	0.0327876	0.973844	0.999907
ENSG00000124243	206.81	204.661	192.827	42.5303	34.7445	51.3751	260.268	259.444	195.763	82.6004	65.6786	108.993	1705.7	BCAS4	142.141	-0.407934	0.522681	-0.780465	0.435117	0.999907
ENSG00000060982	0	0	9.53538	0	0	0	0	0	0	0	0	3.0276	12.563	BCAT1	1.04691	1.62091	3.0344	0.534178	0.593219	NA
ENSG00000105552	757.667	1034.27	740.581	1472.76	1379.56	1327.31	911.479	877.612	908.341	1326.35	1221.02	1120.21	13077.2	BCAT2	1089.76	0.0764404	0.211757	0.360982	0.718113	0.999907
ENSG00000107949	686.189	707.178	775.544	980.627	1189.49	1031.72	833.722	857.943	972.104	1201.03	1364.32	1187.83	11787.7	BCCIP	982.308	-0.256878	0.189461	-1.35584	0.175151	0.999907
ENSG00000186666	84.8206	35.633	97.4728	38.8848	57.2262	49.9676	50.7577	38.4014	61.5255	69.3084	65.6786	55.5059	705.183	BCDIN3D	58.7652	0.0928164	0.302054	0.307284	0.758627	0.999907
ENSG00000258057	4.7652	1.82733	11.6544	0	0	2.11131	7.55966	10.3028	1.11865	7.59544	9.9513	1.0092	57.8953	BCDIN3D-AS1	4.82461	-0.88924	1.00014	-0.889115	0.373941	NA
ENSG00000083123	350.719	444.042	393.07	307.433	351.532	318.807	407.142	405.556	425.086	241.155	243.807	260.373	4148.72	BCKDHB	345.727	0.12777	0.198514	0.643633	0.519814	0.999907
ENSG00000103507	841.535	740.07	746.938	1431.45	1275.33	1259.75	758.126	830.782	568.272	1169.7	1018.02	1207	11847	BCKDK	987.247	0.180929	0.241454	0.749331	0.453658	0.999907
ENSG00000142867	647.115	617.639	572.123	1018.3	1159.85	1171.07	690.089	533.873	486.611	851.639	800.084	923.417	9471.81	BCL10	789.318	0.275129	0.24517	1.1222	0.261778	0.999907
ENSG00000223653	7.62432	10.964	11.6544	1.21515	3.06569	6.33392	4.31981	11.2394	2.23729	11.3932	4.97565	30.276	105.299	BCL10-AS1	8.7749	-0.653347	0.721619	-0.90539	0.365259	NA
ENSG00000119866	187.749	222.935	237.325	44.9606	74.5984	43.6337	194.391	274.43	337.831	75.005	53.737	33.3036	1779.9	BCL11A	148.325	-0.255684	0.591742	-0.432087	0.665678	0.999907
ENSG00000127152	209.669	250.345	259.574	181.058	224.817	266.025	347.744	373.711	313.221	216.47	285.602	191.748	3119.98	BCL11B	259.999	-0.311011	0.195772	-1.58863	0.112143	0.999907
ENSG00000171791	6.67128	16.446	34.9631	111.794	105.255	125.271	16.1993	16.8592	33.5594	83.5499	176.138	126.15	852.856	BCL2	71.0713	-0.176577	0.71406	-0.247286	0.804687	0.999907
ENSG00000140379	4.7652	0.913667	0	0	2.04379	4.22261	0	0	1.11865	0	0	8.07359	21.1375	BCL2A1	1.76146	0.396344	1.77403	0.223415	0.823213	NA
ENSG00000171552	4913.88	5129.33	4779.35	4183.77	3354.89	3501.25	4890.02	4965.96	4811.3	2727.71	2646.05	3141.64	49045.1	BCL2L1	4087.09	0.157833	0.211114	0.747621	0.454689	0.999907
ENSG00000236559	10.4834	0	0	0	2.04379	0.703769	8.63961	0	3.35594	0	2.98539	0	28.2119	BCL2L1-AS1	2.351	-0.168312	1.78049	-0.0945311	0.924687	NA
ENSG00000137875	9.53041	3.65467	2.11897	6.07576	7.15327	14.0754	0	4.6831	4.47459	1.89886	0	7.06439	60.7294	BCL2L10	5.06078	1.24404	0.856414	1.45262	0.14633	NA
ENSG00000153094	329.752	268.618	460.877	181.058	215.62	240.689	488.138	464.563	297.56	200.33	194.05	223.033	3564.29	BCL2L11	297.024	-0.138414	0.309265	-0.44756	0.654471	0.999907
ENSG00000126453	649.974	563.732	512.792	607.576	542.627	496.861	494.618	699.655	577.222	500.35	565.234	525.793	6736.43	BCL2L12	561.369	0.00350497	0.123915	0.0282853	0.977435	0.999907
ENSG00000099968	1108.39	1203.3	1339.19	922.3	958.539	955.718	1113.43	1108.96	962.036	820.308	830.933	1026.36	12349.5	BCL2L13	1029.12	0.146306	0.139355	1.04988	0.293773	0.999907
ENSG00000121380	342.142	365.467	273.348	403.43	374.014	308.251	346.664	420.542	464.238	340.846	255.748	332.026	4226.72	BCL2L14	352.226	-0.0642903	0.168055	-0.382555	0.70205	0.999907
ENSG00000188761	2411.19	2096.87	2424.11	1441.17	1374.45	1349.83	1892.07	1754.29	1618.68	1454.53	1119.52	1489.58	20426.3	BCL2L15	1702.19	0.25051	0.204587	1.22447	0.220775	0.999907
ENSG00000129473	425.056	470.538	355.988	776.482	585.547	640.43	609.093	471.12	429.56	759.544	611.01	696.347	6830.71	BCL2L2	569.226	-0.136826	0.219591	-0.623097	0.533221	0.999907
ENSG00000258643	0	0	0	0	0	4.22261	0	0.93662	0	0.94943	0	8.07359	14.1823	BCL2L2-PABPN1	1.18185	-1.1811	2.48506	-0.475281	0.634586	NA
ENSG00000069399	768.151	580.178	663.239	1011.01	864.524	876.192	752.726	927.253	671.188	783.28	677.683	794.239	9369.66	BCL3	780.805	0.0476811	0.156187	0.305282	0.760152	0.999907
ENSG00000113916	209.669	172.683	236.266	193.209	162.482	189.314	247.309	206.993	165.56	217.42	102.498	165.509	2268.91	BCL6	189.076	0.0737795	0.212323	0.347487	0.728226	0.999907
ENSG00000110987	107.694	124.259	169.518	353.609	396.496	439.855	119.875	124.57	176.746	482.311	420.94	423.864	3339.74	BCL7A	278.311	-0.135691	0.457598	-0.296528	0.766827	0.999907
ENSG00000106635	1515.33	1537.7	1410.18	1040.17	1145.55	1122.51	1528.13	1442.39	1294.27	1023.49	947.364	916.353	14923.4	BCL7B	1243.62	0.120045	0.177695	0.675567	0.499316	0.999907
ENSG00000099385	162.97	131.568	162.101	230.879	166.569	294.175	147.953	169.528	152.136	202.229	284.607	255.327	2360.04	BCL7C	196.67	-0.0768858	0.25213	-0.304945	0.760408	0.999907
ENSG00000116128	522.266	551.855	519.149	328.091	304.525	268.84	433.061	399.937	427.323	361.733	323.417	332.026	4772.22	BCL9	397.685	0.131411	0.213382	0.615849	0.537994	0.999907
ENSG00000186174	1271.36	1386.95	1362.5	1012.22	871.678	940.235	1335.9	1378.7	871.425	838.347	970.252	989.015	13228.6	BCL9L	1102.38	0.10057	0.185617	0.541818	0.587944	0.999907
ENSG00000029363	3056.4	3113.78	2836.25	2382.91	2668.17	2546.24	2873.75	2772.39	3034.89	2579.6	2859.01	2407.95	33131.3	BCLAF1	2760.94	0.00685767	0.10071	0.0680932	0.945711	0.999907
ENSG00000248966	0	0	1.05949	0	0	0	4.31981	0	1.11865	0.94943	0	6.05519	13.5026	BCLAF1P1	1.12521	-3.06238	1.97312	-1.55205	0.120651	NA
ENSG00000279800	8.57736	5.482	3.17846	3.64545	3.06569	3.51884	6.47971	0.93662	0	12.3426	6.96591	0	54.1926	BCLAF1P2	4.51605	0.036226	0.941802	0.0384646	0.969317	NA
ENSG00000173681	338.329	287.805	328.441	185.918	114.452	160.459	228.95	244.458	299.797	168.049	167.182	154.407	2678.25	BCLAF3	223.187	0.164859	0.295169	0.558524	0.576487	0.999907
ENSG00000135697	61.9476	65.784	38.1415	53.4667	62.3357	51.3751	75.5966	84.2958	111.865	36.0784	33.8344	48.4415	723.162	BCO1	60.2635	-0.225108	0.329007	-0.684204	0.493846	0.999907
ENSG00000197580	9.53041	19.187	5.29743	6.07576	7.15327	4.92638	8.63961	1.87324	6.71188	22.7863	17.9123	9.08279	119.176	BCO2	9.93137	-0.36075	0.623265	-0.578806	0.56272	NA
ENSG00000183337	773.869	716.315	852.887	411.936	622.335	588.351	943.878	835.465	822.205	491.805	517.468	570.197	8146.71	BCOR	678.892	-0.0758074	0.226277	-0.33502	0.73761	0.999907
ENSG00000085185	143.909	133.395	156.804	140.958	164.525	167.497	212.75	194.817	258.407	123.426	81.6006	98.9015	1876.99	BCORL1	156.416	-0.0949384	0.280151	-0.338883	0.734698	0.999907
ENSG00000186716	1732.63	1760.64	1872.11	2590.7	2074.45	2124.68	2009.79	1886.35	1624.27	2181.79	2071.86	2486.67	24415.9	BCR	2034.66	-0.0128087	0.140805	-0.0909682	0.927518	0.999907
ENSG00000074582	410.76	465.056	491.602	410.721	503.795	425.78	394.182	513.267	406.069	489.906	580.161	426.891	5518.19	BCS1L	459.849	-0.0547116	0.130579	-0.418993	0.675222	0.999907
ENSG00000236824	1.90608	0	0	1.21515	2.04379	0	2.1599	11.2394	0	0.94943	0	1.0092	20.523	BCYRN1	1.71025	-1.60913	1.6075	-1.00101	0.316821	NA
ENSG00000161267	779.587	872.552	843.352	1348.82	1362.19	1472.28	895.28	898.218	788.646	1213.37	1188.19	1339.21	13001.7	BDH1	1083.47	0.0789545	0.215326	0.366675	0.713862	0.999907
ENSG00000164039	105.787	143.446	116.544	149.464	163.503	149.903	87.4761	95.5352	232.678	72.1567	88.5666	39.3588	1444.42	BDH2	120.368	0.430397	0.352585	1.22069	0.222203	0.999907
ENSG00000100739	4.7652	25.5827	29.6656	10.9364	40.8759	42.9299	29.1587	20.6056	17.8983	26.5841	8.95617	11.1012	269.06	BDKRB1	22.4216	0.443545	0.527444	0.840933	0.400385	0.999907
ENSG00000168398	345.001	345.366	363.404	503.073	562.043	665.061	311.026	350.296	299.797	475.665	358.247	485.425	5064.4	BDKRB2	422.034	0.288049	0.219246	1.31382	0.188908	0.999907
ENSG00000176697	6.67128	0	0	0	2.04379	2.11131	1.07995	4.6831	3.35594	1.89886	4.97565	0	26.8199	BDNF	2.23499	-0.546428	1.26978	-0.430332	0.666954	NA
ENSG00000245573	13.3426	12.7913	10.5949	0	3.06569	19.7055	12.9594	18.7324	21.2543	10.4437	1.99026	11.1012	135.981	BDNF-AS	11.3318	-0.342858	0.718776	-0.477002	0.63336	NA
ENSG00000145734	875.844	794.89	903.742	720.585	798.101	816.372	879.08	854.197	836.747	739.606	853.821	693.32	9766.31	BDP1	813.859	0.0162062	0.0992235	0.16333	0.870259	0.999907
ENSG00000166546	98.1632	81.3164	112.306	92.3515	18.3941	29.5583	63.7171	44.0211	70.4747	54.1175	40.8003	51.4691	756.689	BEAN1	63.0574	0.410643	0.40951	1.00277	0.315974	0.999907
ENSG00000261656	2.85912	0	9.53538	1.21515	1.0219	1.40754	1.07995	0	0	0	0	0	17.119	BEAN1-AS1	1.42659	3.35504	1.67662	2.00108	0.045384	NA
ENSG00000126581	787.211	895.394	752.236	949.033	878.831	983.869	993.555	1031.22	979.934	844.993	811.031	968.831	10876.1	BECN1	906.345	-0.101093	0.108391	-0.932663	0.350994	0.999907
ENSG00000196289	0	0	0	0	0	0	0	9.3662	0	4.74715	0	0	14.1133	BECN2	1.17611	-3.7321	3.02792	-1.23256	0.217739	NA
ENSG00000183092	9.53041	17.3597	5.29743	110.579	111.387	142.865	7.55966	18.7324	7.83052	181.341	146.284	204.867	963.633	BEGAIN	80.3028	-0.513107	0.881218	-0.582271	0.560384	0.999907
ENSG00000178409	226.824	153.496	278.645	176.197	226.861	306.139	217.07	215.422	222.611	217.42	326.403	223.033	2790.12	BEND3	232.51	-0.0538114	0.203582	-0.264323	0.791531	0.999907
ENSG00000231345	50.5111	35.633	15.8923	19.4424	31.6788	15.4829	36.7183	36.5282	31.3221	5.69658	6.96591	1.0092	286.881	BEND3P1	23.9067	0.514554	0.669329	0.768762	0.442035	0.999907
ENSG00000278616	0	0	9.53538	2.4303	1.0219	9.14899	2.1599	9.3662	8.94917	2.84829	5.97078	1.0092	52.4401	BEND3P3	4.37001	-0.440126	1.04118	-0.42272	0.6725	NA
ENSG00000162373	4.7652	0	7.41641	2.4303	7.15327	0	0	0	3.35594	0	0	10.092	35.2131	BEND5	2.93443	0.691631	1.70105	0.40659	0.684309	NA
ENSG00000165626	22.873	28.3237	11.6544	262.473	169.635	183.684	101.515	142.366	176.746	181.341	225.894	300.741	1807.25	BEND7	150.604	-0.734476	0.61651	-1.19134	0.233518	0.999907
ENSG00000167995	10.4834	20.1007	7.41641	10.9364	20.4379	24.6319	38.8783	14.0493	15.661	17.0897	6.96591	12.1104	198.761	BEST1	16.5634	-0.140426	0.491556	-0.285677	0.775126	0.999907
ENSG00000039987	0	0	0	4.86061	6.13138	0	2.1599	0	0	13.292	2.98539	11.1012	40.5305	BEST2	3.37754	-1.45289	1.68176	-0.863911	0.387637	NA
ENSG00000127325	0	0	0	8.50606	6.13138	10.5565	0	0	1.11865	3.79772	1.99026	7.06439	39.165	BEST3	3.26375	0.850748	1.48744	0.571953	0.567354	NA
ENSG00000142959	44.7929	34.7193	44.4985	0	16.3503	36.596	17.2792	21.5422	42.5086	16.1403	36.8198	16.1472	327.394	BEST4	27.2829	0.24005	0.621009	0.386548	0.699091	0.999907
ENSG00000105829	430.774	456.833	365.523	411.936	361.751	375.813	450.34	348.422	451.933	319.009	349.291	296.704	4618.33	BET1	384.861	0.117966	0.144007	0.819165	0.412692	0.999907
ENSG00000236861	11.4365	2.741	0	9.72121	2.04379	9.14899	11.8795	6.55634	12.3051	1.89886	5.97078	13.1196	86.8216	BET1-AS1	7.23514	-0.549629	0.758941	-0.724205	0.46894	NA
ENSG00000177951	568.965	629.516	615.562	558.97	587.59	425.78	655.531	676.239	526.882	560.164	520.453	627.722	6953.37	BET1L	579.448	-0.0763125	0.130177	-0.586221	0.557727	0.999907
ENSG00000166681	158.205	130.654	128.198	246.676	251.386	277.285	185.752	214.486	394.882	255.397	201.016	184.683	2628.62	BEX3	219.052	-0.267368	0.276146	-0.96821	0.332939	0.999907
ENSG00000184515	2.85912	4.56833	21.1897	0	0	0	1.07995	5.61972	30.2035	0	0	0	65.5203	BEX5	5.46003	-0.366232	1.83216	-0.199891	0.841566	NA
ENSG00000103429	1236.09	1508.46	1147.42	1579.7	1439.85	1500.43	1362.9	1389.94	1805.5	1427.94	1219.03	1338.2	16955.5	BFAR	1412.96	-0.0221384	0.128565	-0.172197	0.863283	0.999907
ENSG00000125864	291.63	195.525	292.418	32.8091	29.635	26.0394	179.272	123.634	151.017	21.8369	24.8782	38.3496	1407.04	BFSP1	117.254	0.68809	0.700953	0.981649	0.326273	0.999907
ENSG00000182492	10.4834	6.39567	0	12.1515	5.10948	7.74146	10.7995	9.3662	2.23729	2.84829	0.99513	1.0092	69.1372	BGN	5.76143	0.618276	0.854331	0.723695	0.469253	NA
ENSG00000180535	28.5912	31.9783	23.3087	38.8848	23.5036	14.0754	76.6765	57.1338	17.8983	28.4829	73.6396	34.3128	448.486	BHLHA15	37.3738	-0.853782	0.40831	-2.09101	0.0365268	0.861043
ENSG00000180828	7.62432	0	7.41641	4.86061	0	0	2.1599	0	4.47459	8.54487	0.99513	8.07359	44.1494	BHLHE22	3.67912	-0.29927	1.30793	-0.228812	0.819015	NA
ENSG00000134107	2286.34	2122.45	2295.91	6696.7	7271.81	7217.85	3980.7	3496.4	2232.82	4470.87	4010.37	4446.53	50528.8	BHLHE40	4210.73	0.301065	0.355012	0.848041	0.396415	0.999907
ENSG00000235831	22.873	13.705	4.23795	20.6576	27.5912	21.1131	8.63961	6.55634	30.2035	9.4943	13.9318	10.092	189.095	BHLHE40-AS1	15.7579	0.490608	0.521028	0.941615	0.34639	NA
ENSG00000123095	185.843	297.855	218.254	1238.24	1648.32	1538.44	316.426	328.753	333.357	1027.28	862.778	1241.31	9236.86	BHLHE41	769.738	0.31897	0.566289	0.563263	0.573256	0.999907
ENSG00000145692	0	0	0	0	0	0	0	81.4859	4.47459	0	0	0	85.9605	BHMT	7.16337	-6.33579	2.70044	-2.34621	0.0189656	NA
ENSG00000122870	49.5581	24.669	37.082	12.1515	6.13138	4.22261	70.1968	74.9296	30.2035	5.69658	8.95617	2.0184	325.816	BICC1	27.1513	-0.521714	0.815621	-0.639652	0.522399	0.999907
ENSG00000151746	243.025	266.791	272.288	142.173	128.759	170.312	269.988	236.965	182.339	181.341	182.109	172.573	2448.66	BICD1	204.055	-0.0016379	0.235476	-0.00695569	0.99445	0.999907
ENSG00000185963	484.145	601.193	497.959	483.63	496.642	476.451	456.819	378.394	469.831	731.061	641.859	856.81	6574.79	BICD2	547.9	-0.217667	0.2043	-1.06543	0.286681	0.999907
ENSG00000135127	627.101	581.092	672.774	330.521	252.408	311.77	505.417	564.782	491.086	394.963	408.998	397.624	5538.54	BICDL1	461.545	0.00663201	0.259856	0.0255219	0.979639	0.999907
ENSG00000162069	665.222	636.826	580.599	706.003	578.393	577.794	680.369	703.401	649.934	639.916	654.795	732.678	7805.93	BICDL2	650.494	-0.118373	0.0895353	-1.32209	0.186139	0.999907
ENSG00000063169	357.39	370.949	288.18	233.309	166.569	147.088	479.498	413.986	369.153	111.083	199.026	157.435	3293.67	BICRA	274.472	-0.146035	0.375771	-0.388628	0.697552	0.999907
ENSG00000112624	541.327	445.869	466.174	285.561	267.737	289.249	636.091	544.176	474.306	249.7	315.456	259.364	4775.01	BICRAL	397.918	-0.110413	0.288744	-0.382391	0.702171	0.999907
ENSG00000015475	1763.12	2074.94	1827.61	887.06	994.305	921.937	1940.67	2029.65	1809.97	1136.47	1167.29	1264.53	17817.6	BID	1484.8	-0.14248	0.269271	-0.529133	0.596713	0.999907
ENSG00000100290	739.559	832.351	747.998	503.073	656.057	598.203	636.091	686.542	655.527	531.681	426.911	332.026	7346.02	BIK	612.168	0.31921	0.204366	1.56196	0.118298	0.999907
ENSG00000136717	1406.69	1693.94	1303.17	1804.5	1604.38	1655.26	1750.6	1992.19	1652.24	1875.13	1797.2	2017.39	20552.7	BIN1	1712.72	-0.227668	0.106923	-2.12928	0.0332315	0.83401
ENSG00000110934	40.9807	51.1653	33.9036	43.7454	14.3065	4.22261	20.5191	44.9577	19.017	36.0784	13.9318	16.1472	338.975	BIN2	28.248	0.314446	0.541359	0.580845	0.561345	0.999907
ENSG00000147439	485.098	550.027	479.948	523.73	614.16	612.279	551.855	556.352	574.984	718.719	750.328	774.056	7191.54	BIN3	599.295	-0.265527	0.137016	-1.93793	0.0526323	0.94483
ENSG00000110330	1319.01	1171.32	1145.31	1283.2	1117.95	1123.21	1570.25	1195.13	1391.6	1169.7	1183.21	1015.25	14685.1	BIRC2	1223.76	-0.0716652	0.121514	-0.589767	0.555347	0.999907
ENSG00000023445	1697.37	1204.21	1611.48	2029.3	990.217	1223.85	2037.87	1736.49	1871.5	1723.22	1300.63	1247.37	18673.5	BIRC3	1556.13	-0.17989	0.202134	-0.889956	0.373489	0.999907
ENSG00000089685	1705.94	1787.13	1685.64	1277.12	1615.62	1709.45	1657.73	1647.51	1682.44	1379.52	1333.47	1224.16	18705.8	BIRC5	1558.81	0.132737	0.125859	1.05464	0.291588	0.999907
ENSG00000115760	1856.52	1417.1	1619.96	1350.03	1378.54	1529.99	1676.08	1521.07	1383.77	1232.36	1341.44	1389.67	17696.5	BIRC6	1474.71	0.0994677	0.117433	0.84702	0.396984	0.999907
ENSG00000101197	0	1.82733	0	4.86061	7.15327	1.40754	0	0	0	6.64601	3.98052	0	25.8753	BIRC7	2.15627	0.503038	1.70038	0.295838	0.767354	NA
ENSG00000282851	10.4834	11.8777	34.9631	52.2515	62.3357	87.9711	10.7995	43.0845	39.1526	30.3818	70.6542	47.4323	501.387	BISPR	41.7823	0.107196	0.551394	0.19441	0.845855	0.999907
ENSG00000134897	206.81	166.287	203.421	222.373	222.773	275.877	188.991	191.07	237.153	205.077	215.943	199.821	2535.6	BIVM	211.3	0.0704604	0.145813	0.483223	0.628937	0.999907
ENSG00000281406	698.579	669.718	660.06	155.539	133.868	176.646	678.209	591.944	465.357	173.746	205.992	256.337	4865.99	BLACAT1	405.5	0.0730254	0.491869	0.148465	0.881976	0.999907
ENSG00000166619	1977.56	2361.83	2117.91	3211.65	3157.66	3035.35	2445.01	2479.23	2059.43	2977.41	2438.07	3012.46	31273.6	BLCAP	2606.13	0.041443	0.165105	0.251009	0.801807	0.999907
ENSG00000197299	441.258	380.999	323.144	255.182	356.642	344.143	363.944	345.613	440.747	416.8	555.282	356.247	4580	BLM	381.667	-0.236914	0.171425	-1.38202	0.166964	0.999907
ENSG00000108578	821.521	719.056	921.754	825.088	800.145	889.564	554.015	581.641	722.646	773.786	961.295	808.368	9378.88	BLMH	781.573	0.177166	0.151326	1.17076	0.241695	0.999907
ENSG00000095585	93.398	73.0934	136.674	109.364	108.321	117.529	210.591	183.577	148.78	93.9936	84.586	133.214	1493.12	BLNK	124.427	-0.420868	0.26197	-1.60655	0.108152	0.999907
ENSG00000135441	28.5912	14.6187	31.7846	21.8727	30.6569	40.8186	16.1993	37.4648	32.4407	31.3312	29.8539	20.184	335.817	BLOC1S1	27.9847	0.0122601	0.33565	0.0365265	0.970863	0.999907
ENSG00000196072	1267.54	1364.1	1288.34	1218.8	1110.8	1173.89	1201.99	1196.06	1215.97	1139.32	1121.51	1155.53	14453.8	BLOC1S2	1204.49	0.0785965	0.0748951	1.04942	0.293985	0.999907
ENSG00000189114	364.061	269.532	299.835	202.93	163.503	239.281	366.104	362.472	281.899	266.79	201.016	203.858	3221.28	BLOC1S3	268.44	-0.127553	0.236992	-0.538214	0.59043	0.999907
ENSG00000186222	384.075	392.877	303.013	320.8	220.73	265.321	287.267	245.394	375.865	227.863	291.573	199.821	3514.6	BLOC1S4	292.883	0.213836	0.201226	1.06267	0.287934	0.999907
ENSG00000188428	224.918	287.805	296.656	266.118	319.854	242.096	302.386	325.007	305.39	201.279	193.055	236.153	3200.72	BLOC1S5	266.726	0.0666671	0.17703	0.376586	0.706482	0.999907
ENSG00000104164	1522.01	1514.86	1523.54	1895.64	2078.54	2159.87	1672.84	1695.28	1599.66	2154.26	2375.38	2048.67	22240.5	BLOC1S6	1853.38	-0.110515	0.153567	-0.719652	0.471739	0.999907
ENSG00000106605	334.517	383.74	373.999	859.112	642.773	640.43	575.614	391.507	425.086	710.174	672.708	756.899	6766.56	BLVRA	563.88	-0.127408	0.272024	-0.46837	0.63952	0.999907
ENSG00000090013	1071.22	1118.33	993.799	2183.63	1893.57	1847.39	1117.75	1193.25	1025.8	1541.88	1313.57	1576.37	16876.6	BLVRB	1406.38	0.229266	0.229405	0.999397	0.317602	0.999907
ENSG00000117475	676.659	671.545	770.247	842.1	730.656	837.485	639.331	506.711	566.035	811.763	605.039	715.522	8373.09	BLZF1	697.758	0.236082	0.13752	1.71671	0.0860325	0.999907
ENSG00000166780	29.5443	27.41	24.3682	17.0121	5.10948	10.5565	22.679	6.55634	10.0678	15.1909	8.95617	13.1196	190.57	BMERB1	15.8809	0.575357	0.499036	1.15294	0.248936	NA
ENSG00000104081	94.351	127	104.889	20.6576	20.4379	28.1507	115.555	107.711	91.729	30.3818	35.8247	29.2668	805.954	BMF	67.1629	-0.0525336	0.558536	-0.0940559	0.925065	0.999907
ENSG00000168283	748.137	812.25	863.482	645.245	645.838	696.027	599.373	594.753	838.985	685.489	540.356	585.335	8255.27	BMI1	687.939	0.198952	0.140047	1.4206	0.155432	0.999907
ENSG00000168487	263.039	221.107	261.693	1566.33	1003.5	1097.18	225.71	246.331	210.306	1452.63	1335.46	1560.22	9443.51	BMP1	786.959	-0.189201	0.616151	-0.307068	0.758791	0.999907
ENSG00000125845	773.869	630.43	691.845	1833.66	1901.75	1806.57	885.56	915.077	588.408	1176.34	867.753	1221.13	13292.4	BMP2	1107.7	0.433762	0.322954	1.3431	0.179238	0.999907
ENSG00000138756	148.674	155.323	147.269	159.185	185.985	201.278	130.674	182.641	83.8985	141.465	133.347	218.996	1888.74	BMP2K	157.395	0.162982	0.224201	0.726944	0.467261	0.999907
ENSG00000125378	2880.09	3002.31	3072.51	3138.74	2108.17	2310.47	2522.77	2689.97	2456.55	3268.89	2915.73	3487.79	33854	BMP4	2821.17	-0.0709837	0.14479	-0.490254	0.623954	0.999907
ENSG00000153162	4.7652	0.913667	10.5949	0	0	0	2.1599	2.80986	0	0	0	0	21.2435	BMP6	1.77029	1.70257	2.01779	0.843782	0.398791	NA
ENSG00000101144	18.1078	1.82733	18.0113	3006.28	2159.27	2288.66	29.1587	28.0986	34.678	2371.68	2543.55	2637.04	15136.4	BMP7	1261.36	-0.0289934	1.46651	-0.0197703	0.984227	0.999907
ENSG00000183682	10.4834	0.913667	2.11897	15.797	17.3722	5.63015	7.55966	1.87324	3.35594	12.3426	7.96104	41.3772	126.785	BMP8A	10.5654	-0.519045	0.832334	-0.623602	0.532889	NA
ENSG00000116985	126.754	68.525	94.2943	164.045	138.978	148.495	180.352	136.746	158.848	185.139	201.016	298.723	1901.92	BMP8B	158.493	-0.648116	0.258019	-2.51189	0.0120087	0.544814
ENSG00000164619	3.81216	10.0503	9.53538	0	0	0.703769	4.31981	0.93662	4.47459	0	0	0	33.8327	BMPER	2.81939	1.32684	1.51213	0.877465	0.380234	NA
ENSG00000107779	871.079	861.588	832.757	596.639	724.524	651.69	884.48	830.782	817.73	663.652	714.503	676.163	9125.59	BMPR1A	760.466	-0.0150574	0.13776	-0.109302	0.912963	0.999907
ENSG00000138696	0	0	0	0	1.0219	0	0	3.74648	6.71188	0.94943	0	0	12.4297	BMPR1B	1.03581	-2.93745	2.35713	-1.2462	0.212691	NA
ENSG00000204217	884.422	769.308	764.95	754.609	709.196	701.657	1270.02	1163.28	931.832	495.603	523.438	533.866	9502.19	BMPR2	791.849	-0.101312	0.256242	-0.395374	0.692567	0.999907
ENSG00000165733	1219.89	1083.61	1198.28	1339.1	1373.43	1529.99	1348.86	1339.37	1379.29	1599.79	1683.76	1807.48	16902.8	BMS1	1408.57	-0.241805	0.125448	-1.92752	0.0539145	0.950885
ENSG00000291069	38.1216	44.7697	80.521	65.6182	60.2919	33.7809	45.358	69.3098	35.7967	49.3704	67.6688	101.929	692.536	BMS1P1	57.7113	-0.201452	0.323295	-0.623123	0.533204	0.999907
ENSG00000251079	0	0	0	0	0	2.81507	1.07995	0	0	0	0.99513	11.1012	15.9913	BMS1P2	1.33261	-2.10417	2.45254	-0.857955	0.390917	NA
ENSG00000272779	0	0	2.11897	0	1.0219	7.74146	1.07995	0	1.11865	0.94943	4.97565	0	19.006	BMS1P20	1.58383	0.460027	1.62329	0.283392	0.776877	NA
ENSG00000271816	0	0	4.23795	7.29091	1.0219	0	14.0394	15.9225	1.11865	0	11.9416	0	55.5729	BMS1P4	4.63107	-1.8121	1.52183	-1.19074	0.233756	NA
ENSG00000164603	177.266	188.215	201.303	137.312	165.547	153.422	232.19	241.648	223.729	131.021	121.406	151.38	2124.44	BMT2	177.037	-0.105388	0.218832	-0.481591	0.630096	0.999907
ENSG00000102010	7.62432	3.65467	11.6544	0	5.10948	3.51884	1.07995	0	1.11865	0.94943	0.99513	14.1288	49.8336	BMX	4.1528	0.789899	1.10877	0.712411	0.47621	NA
ENSG00000173068	0	1.82733	3.17846	14.5818	1.0219	0	4.31981	0	0	9.4943	0	3.0276	37.4512	BNC2	3.12093	0.266729	1.56706	0.170209	0.864846	NA
ENSG00000113734	207.763	248.517	197.065	161.615	226.861	230.836	165.233	145.176	275.187	207.925	191.065	197.803	2455.05	BNIP1	204.587	0.10958	0.182088	0.601793	0.547312	0.999907
ENSG00000140299	1392.39	1206.95	1284.1	635.524	663.211	704.473	1146.91	963.781	1222.68	900.06	934.427	878.003	11932.5	BNIP2	994.376	-0.0383019	0.231633	-0.165356	0.868664	0.999907
ENSG00000176171	12.3895	13.705	20.1303	8.50606	19.416	20.4093	46.4379	18.7324	19.017	32.2806	7.96104	39.3588	258.344	BNIP3	21.5287	-0.784264	0.450944	-1.73916	0.0820063	0.999907
ENSG00000104765	2385.46	2328.94	2255.65	3714.72	4170.36	4291.58	3216.1	2926	2383.84	3253.7	2572.41	3411.09	36909.8	BNIP3L	3075.82	0.108238	0.20554	0.526605	0.598468	0.999907
ENSG00000197358	0	0	0	1.21515	2.04379	3.51884	3.23985	2.80986	1.11865	9.4943	4.97565	2.0184	30.4345	BNIP3P1	2.53621	-1.75183	1.09857	-1.59465	0.110791	NA
ENSG00000271550	6.67128	0	1.05949	2.4303	2.04379	0	0	0	4.47459	0	0	3.0276	19.707	BNIP3P11	1.64225	0.708832	1.7578	0.40325	0.686765	NA
ENSG00000236097	1.90608	1.82733	9.53538	0	0	0	0	0	0	0	0	0	13.2688	BNIP3P2	1.10573	3.5664	2.76724	1.28879	0.197471	NA
ENSG00000269662	0	0	0	0	2.04379	2.11131	0	0	0	5.69658	1.99026	1.0092	12.8511	BNIP3P39	1.07093	-1.03595	2.0557	-0.50394	0.614304	NA
ENSG00000189325	407.901	455.92	417.438	575.982	503.795	506.713	399.582	442.084	416.136	406.356	344.315	419.827	5296.05	BNIP5	441.337	0.239181	0.120432	1.98602	0.0470311	0.927814
ENSG00000163141	19.0608	6.39567	4.23795	0	3.06569	4.22261	6.47971	21.5422	2.23729	2.84829	5.97078	11.1012	87.1622	BNIPL	7.26352	-0.435964	0.828849	-0.525987	0.598897	NA
ENSG00000144857	1.90608	0	0	0	0	0	0	0	2.23729	8.54487	0	0	12.6882	BOC	1.05735	-2.38039	2.90895	-0.8183	0.413186	NA
ENSG00000145919	650.927	634.998	590.134	584.488	651.97	670.692	677.13	670.62	636.51	562.063	512.492	518.728	7360.75	BOD1	613.396	0.0818507	0.10853	0.754179	0.450742	0.999907
ENSG00000038219	699.532	577.437	711.975	421.658	453.722	493.342	597.213	622.852	576.103	380.722	451.789	543.958	6530.3	BOD1L1	544.192	0.0821731	0.185629	0.442674	0.658001	0.999907
ENSG00000176720	990.209	951.127	1004.39	997.639	929.926	853.671	1805.68	1618.48	1398.31	868.729	923.481	1310.95	13652.6	BOK	1137.72	-0.468816	0.187178	-2.50465	0.0122572	0.548145
ENSG00000178096	73.3841	54.82	80.521	128.806	110.365	118.937	65.877	52.4507	72.712	112.033	87.5714	132.205	1089.68	BOLA1	90.8068	0.115208	0.295264	0.390186	0.696399	0.999907
ENSG00000261740	1.90608	3.65467	0	3.64545	9.19707	0	2.1599	0	0	2.84829	3.98052	2.0184	29.4104	BOLA2-SMG1P6	2.45087	0.725811	1.27057	0.571246	0.567833	NA
ENSG00000271161	4.7652	6.39567	0	0	0	0	2.1599	1.87324	6.71188	0.94943	0.99513	0	23.8505	BOLA2P2	1.98754	-0.166074	1.55375	-0.106886	0.914879	NA
ENSG00000220771	0	0	9.53538	0	5.10948	0	0	0	0	0	0	0	14.6449	BOLA2P3	1.22041	3.70844	3.02626	1.22542	0.220416	NA
ENSG00000163170	47.652	58.4747	60.3908	97.2121	64.3795	66.858	32.3985	66.5	99.5595	65.5107	49.7565	74.6807	783.373	BOLA3	65.2811	0.0214307	0.286381	0.0748329	0.940348	0.999907
ENSG00000225439	1.90608	0	3.17846	0	1.0219	2.81507	2.1599	0	6.71188	3.79772	0	7.06439	28.6554	BOLA3-DT	2.38795	-1.11681	1.25606	-0.889141	0.373927	NA
ENSG00000261236	2457.89	2151.69	2370.07	1571.19	1642.19	1451.17	2084.31	2387.44	2267.5	2178.94	2417.17	2422.08	25401.6	BOP1	2116.8	-0.240705	0.15472	-1.55575	0.119768	0.999907
ENSG00000136122	226.824	282.323	279.705	199.285	226.861	187.906	266.748	225.725	324.407	175.645	184.099	162.481	2742.01	BORA	228.501	0.068114	0.207841	0.327722	0.743122	0.999907
ENSG00000165714	492.722	402.013	440.747	292.851	205.401	238.578	428.741	458.007	505.628	281.981	236.841	231.107	4214.62	BORCS5	351.218	-0.0477938	0.285581	-0.167357	0.86709	0.999907
ENSG00000196544	29.5443	54.82	48.7364	87.4909	52.1167	73.8957	48.5978	58.0704	79.4239	48.421	108.469	65.5979	755.184	BORCS6	62.932	-0.238006	0.310752	-0.765903	0.443734	0.999907
ENSG00000166275	298.302	330.747	256.396	637.954	763.357	867.043	284.027	235.091	280.78	492.754	501.545	513.682	5461.68	BORCS7	455.14	0.45068	0.346602	1.30028	0.193504	0.999907
ENSG00000254901	69.572	84.0574	74.1641	97.2121	82.7736	76.007	102.595	73.9929	89.4917	101.589	71.6494	107.984	1031.09	BORCS8	85.9241	-0.180734	0.178713	-1.01131	0.311869	0.999907
ENSG00000172331	405.042	364.553	321.025	165.261	192.116	173.127	308.866	321.26	280.78	275.335	204.002	256.337	3267.7	BPGM	272.309	-0.0222342	0.25887	-0.0858896	0.931554	0.999907
ENSG00000137274	159.158	173.597	185.41	151.894	183.941	227.317	167.392	217.296	260.645	189.886	131.357	203.858	2251.75	BPHL	187.646	-0.11099	0.187265	-0.592687	0.553391	0.999907
ENSG00000101425	0	0	0	0	0	0	3.23985	0	16.7797	0	0	0	20.0195	BPI	1.6683	-4.22938	3.02073	-1.40012	0.161478	NA
ENSG00000162813	795.789	813.164	776.604	1845.81	2134.74	1912.14	806.724	745.549	721.527	1475.41	1269.79	1776.19	15073.4	BPNT1	1256.12	0.284743	0.340496	0.83626	0.403008	0.999907
ENSG00000104331	1597.3	1413.44	1594.53	2899.35	3315.03	3264.08	1706.32	1497.65	1449.77	2496.05	2574.4	2720.8	26528.7	BPNT2	2210.73	0.178445	0.277359	0.643372	0.519983	0.999907
ENSG00000171634	1278.03	1180.46	1271.38	1001.28	1183.36	1259.75	1292.7	1155.79	1139.9	752.898	1041.9	803.322	13360.8	BPTF	1113.4	0.214248	0.153333	1.39727	0.162332	0.999907
ENSG00000157764	376.451	316.129	371.88	249.106	338.248	332.179	428.741	410.239	353.492	287.677	292.568	315.879	4072.59	BRAF	339.382	-0.0727955	0.156665	-0.464656	0.642178	0.999907
ENSG00000089234	614.711	518.963	607.086	612.436	678.539	596.796	671.73	497.345	637.628	677.893	762.269	664.053	7539.45	BRAP	628.288	-0.108302	0.121324	-0.892666	0.372036	0.999907
ENSG00000106009	841.535	793.977	785.08	1359.75	1260	1250.6	673.89	895.408	917.29	1482.06	1303.62	1290.77	12854	BRAT1	1071.16	-0.0613203	0.232604	-0.263625	0.792069	0.999907
ENSG00000012048	850.112	817.732	936.586	308.648	364.817	354.699	887.72	979.704	838.985	421.547	515.477	490.471	7766.5	BRCA1	647.208	-0.186401	0.339689	-0.548739	0.583185	0.999907
ENSG00000267595	0	7.30934	0	0	3.06569	4.92638	8.63961	17.7958	13.4238	0	18.9075	11.1012	85.1692	BRCA1P1	7.09743	-2.15825	1.09063	-1.9789	0.047827	NA
ENSG00000139618	453.647	345.366	399.427	213.867	241.168	202.685	430.901	433.655	417.255	163.302	166.187	173.582	3641.04	BRCA2	303.42	0.0567789	0.34056	0.166722	0.867589	0.999907
ENSG00000185515	870.126	980.365	768.128	998.854	1029.05	1159.11	911.479	780.204	781.934	941.835	1112.56	894.15	11227.8	BRCC3	935.649	0.099046	0.135574	0.730565	0.465045	0.999907
ENSG00000251667	2.85912	0	3.17846	0	2.04379	2.81507	0	4.6831	0	1.89886	0	0	17.4784	BRCC3P1	1.45653	0.713583	1.66365	0.428926	0.667977	NA
ENSG00000100425	1031.19	860.674	981.085	662.257	616.203	665.061	966.557	1080.86	975.46	705.427	803.07	795.249	10143.1	BRD1	845.258	-0.145169	0.176381	-0.823041	0.410485	0.999907
ENSG00000204256	3679.69	3523.1	3748.46	3838.66	3975.18	3722.94	3857.59	3854.19	4219.53	3679.04	3564.56	3403.02	45066	BRD2	3755.5	-0.0057498	0.0735952	-0.0781274	0.937727	0.999907
ENSG00000169925	487.004	570.128	459.817	413.151	362.773	415.224	494.618	442.084	366.916	513.642	560.258	604.51	5690.13	BRD3	474.177	-0.138998	0.159575	-0.871053	0.383725	0.999907
ENSG00000235106	201.092	322.524	283.942	189.564	164.525	182.276	242.989	232.282	177.865	225.015	214.948	319.916	2756.94	BRD3OS	229.745	-0.0726283	0.21535	-0.337258	0.735923	0.999907
ENSG00000141867	1107.43	910.926	1024.52	1393.78	1397.95	1491.29	1119.91	1144.55	826.68	1197.23	1371.29	1396.73	14382.3	BRD4	1198.52	0.0539716	0.173444	0.311176	0.755667	0.999907
ENSG00000166164	1423.84	1376.9	1486.46	1359.75	1420.44	1562.37	1494.65	1359.97	1382.65	1497.25	1607.13	1528.94	17500.3	BRD7	1458.36	-0.0391013	0.0747774	-0.522903	0.601042	0.999907
ENSG00000184100	18.1078	3.65467	9.53538	20.6576	10.219	9.14899	16.1993	13.1127	12.3051	16.1403	3.98052	5.04599	138.107	BRD7P2	11.5089	0.0835184	0.540616	0.154488	0.877225	NA
ENSG00000112983	867.267	821.387	906.921	504.288	612.116	638.318	1019.47	839.211	1145.49	616.18	557.273	489.461	9017.39	BRD8	751.449	-0.100958	0.244403	-0.41308	0.679548	0.999907
ENSG00000028310	639.49	851.538	769.188	707.218	536.496	522.196	791.604	928.19	874.781	757.646	622.951	809.377	8810.68	BRD9	734.223	-0.249558	0.158647	-1.57305	0.115708	0.999907
ENSG00000185024	440.305	485.157	428.033	495.782	551.824	521.493	484.898	590.07	502.272	605.737	630.912	435.974	6172.46	BRF1	514.371	-0.153361	0.128816	-1.19054	0.233834	0.999907
ENSG00000104221	98.1632	131.568	130.317	209.006	219.708	190.018	97.1956	122.697	133.119	170.897	163.201	281.566	1947.46	BRF2	162.288	0.0140743	0.293108	0.0480175	0.961702	0.999907
ENSG00000164713	2342.57	2582.02	2510.98	3446.17	3089.19	3012.83	2981.75	3268.8	2575.12	2575.8	2629.13	2527.03	33541.4	BRI3	2795.12	0.0364784	0.126236	0.28897	0.772604	0.999907
ENSG00000184992	1426.7	1382.38	1409.12	1752.25	2201.16	1967.74	1170.67	999.373	1060.48	1756.45	1789.24	1685.36	18600.9	BRI3BP	1550.08	0.260915	0.204108	1.27832	0.201138	0.999907
ENSG00000182685	18.1078	3.65467	14.8328	23.0879	21.4598	14.0754	17.2792	26.2253	41.3899	11.3932	29.8539	28.2576	249.617	BRICD5	20.8015	-0.704553	0.45249	-1.55706	0.119457	0.999907
ENSG00000078725	6.67128	0	18.0113	2.4303	3.06569	4.92638	14.0394	8.42958	3.35594	7.59544	0	2.0184	70.5437	BRINP1	5.87864	-0.0167333	0.978838	-0.0170951	0.986361	NA
ENSG00000198797	0	15.5323	1.05949	1.21515	1.0219	4.92638	7.55966	0	1.11865	0.94943	0	0	33.383	BRINP2	2.78192	1.32849	1.47294	0.901929	0.367095	NA
ENSG00000162670	5.71824	1.82733	11.6544	7.29091	4.08759	6.33392	1.07995	3.74648	2.23729	10.4437	5.97078	3.0276	63.4182	BRINP3	5.28485	0.456246	0.694431	0.657007	0.511176	NA
ENSG00000136492	477.473	410.236	394.129	212.651	281.021	252.653	436.3	332.5	417.255	260.144	311.476	238.171	4024.01	BRIP1	335.334	0.0240246	0.24102	0.0996788	0.920599	0.999907
ENSG00000113460	713.827	858.847	856.065	721.8	872.699	796.666	793.764	875.739	1106.34	903.858	996.125	837.635	10333.4	BRIX1	861.114	-0.193506	0.1135	-1.7049	0.0882134	0.999907
ENSG00000254999	1519.15	2015.55	1671.87	3367.18	2890.94	2820	1793.8	1796.44	1834.58	3323.96	2982.4	3148.7	29164.6	BRK1	2430.38	-0.0589999	0.255512	-0.230909	0.817386	0.999907
ENSG00000132016	4.7652	4.56833	23.3087	76.5545	133.868	92.8975	22.679	11.2394	1.11865	112.982	121.406	143.306	748.694	BRME1	62.3912	-0.297325	0.906655	-0.327937	0.74296	0.999907
ENSG00000174744	1268.5	1262.69	1147.42	1099.71	990.217	864.932	1037.83	1129.56	1185.77	1164	1400.15	1108.1	13658.9	BRMS1	1138.24	-0.083295	0.126942	-0.656165	0.511718	0.999907
ENSG00000100916	79.1024	52.079	77.3425	110.579	121.606	132.309	66.957	64.6267	40.2713	141.465	104.489	113.03	1103.86	BRMS1L	91.988	0.10935	0.335826	0.325613	0.744717	0.999907
ENSG00000162819	1202.74	1175.89	1130.47	1198.14	1284.52	1389.24	1222.5	912.267	946.375	1068.11	1049.86	997.088	13577.2	BROX	1131.43	0.253178	0.100418	2.52124	0.011694	0.542136
ENSG00000156983	345.954	447.697	505.375	540.742	550.802	538.383	431.981	385.887	445.221	663.652	651.81	679.191	6186.7	BRPF1	515.558	-0.153884	0.194895	-0.789572	0.429778	0.999907
ENSG00000096070	750.043	774.79	866.66	549.248	681.605	601.019	908.239	1010.61	713.696	487.058	576.18	602.492	8521.64	BRPF3	710.137	-0.025294	0.203705	-0.12417	0.901181	0.999907
ENSG00000246982	2.85912	0	1.05949	0	7.15327	4.92638	16.1993	4.6831	6.71188	7.59544	0	4.0368	55.2247	BRPF3-AS1	4.60206	-1.27069	1.05178	-1.20813	0.226999	NA
ENSG00000160469	19.0608	16.446	21.1897	6.07576	13.2847	12.6678	18.3592	13.1127	0	5.69658	1.99026	7.06439	134.948	BRSK1	11.2457	0.941163	0.672728	1.39902	0.161806	NA
ENSG00000174672	28.5912	27.41	54.0338	0	4.08759	0	28.0787	17.7958	34.678	0	0	2.0184	196.694	BRSK2	16.3911	0.468202	1.3837	0.338369	0.735085	0.999907
ENSG00000185658	1026.42	922.804	977.906	915.009	973.867	937.42	853.162	742.739	814.375	808.915	721.469	758.918	10453	BRWD1	871.084	0.292419	0.0759249	3.85142	0.000117434	0.0510396
ENSG00000255568	4.7652	17.3597	6.35692	0	0	6.33392	5.39976	11.2394	0	0	4.97565	1.0092	57.4398	BRWD1-AS2	4.78665	0.624962	1.27416	0.490491	0.623787	NA
ENSG00000165288	511.783	492.466	649.465	287.991	294.306	342.735	612.332	570.401	579.459	241.155	300.529	228.079	5110.7	BRWD3	425.892	0.0267496	0.318822	0.0839016	0.933135	0.999907
ENSG00000168000	37.1686	20.1007	10.5949	6.07576	30.6569	8.44522	19.4391	19.669	39.1526	11.3932	14.9269	10.092	227.715	BSCL2	18.9762	-0.0153328	0.537554	-0.0285233	0.977245	0.999907
ENSG00000160058	1586.81	1636.38	1550.03	1606.43	1419.41	1452.58	1442.82	1419.92	1247.29	1387.12	1168.28	1387.65	17304.7	BSDC1	1442.06	0.199777	0.0846896	2.35893	0.0183277	0.642068
ENSG00000172270	6900.01	7456.44	7330.59	14727.6	14409.8	14283	6656.82	7477.03	7304.76	12305.6	11858	11863.1	122573	BSG	10214.4	0.180116	0.268481	0.670871	0.502302	0.999907
ENSG00000267751	13.3426	10.964	12.7138	1.21515	10.219	0.703769	16.1993	13.1127	16.7797	0.94943	5.97078	7.06439	109.235	BSG-AS1	9.10288	-0.287805	0.775939	-0.370911	0.710704	NA
ENSG00000164061	20.0139	20.1007	33.9036	0	5.10948	12.6678	2.1599	11.2394	12.3051	0	7.96104	0	125.461	BSN	10.4551	1.45041	1.04587	1.38679	0.165504	NA
ENSG00000162399	0	0	0	0	4.08759	0	0	3.74648	0	3.79772	2.98539	0	14.6172	BSND	1.2181	-1.38331	2.36496	-0.584917	0.558604	NA
ENSG00000119411	651.88	946.559	795.675	1110.65	875.765	1067.62	765.686	786.76	717.052	1286.48	1130.47	1431.04	11565.6	BSPRY	963.803	-0.16734	0.216149	-0.774186	0.438821	0.999907
ENSG00000109743	0	10.0503	0	8.50606	2.04379	17.5942	12.9594	2.80986	6.71188	0	7.96104	3.0276	71.6642	BST1	5.97202	0.206815	1.11396	0.185659	0.852713	NA
ENSG00000130303	143.909	73.0934	75.2236	524.945	721.459	667.173	188.991	310.958	326.645	338.947	308.49	299.732	3979.57	BST2	331.63	0.314567	0.51899	0.606113	0.54444	0.999907
ENSG00000095564	1695.46	1673.84	1710.01	800.785	752.116	748.106	1705.24	1414.3	1626.51	894.363	1123.5	938.555	15082.8	BTAF1	1256.9	-0.0615481	0.287909	-0.213776	0.830721	0.999907
ENSG00000064726	2035.69	2127.93	2274.72	2954.03	3153.57	3278.15	1691.2	1734.62	1768.58	3031.53	2851.05	3260.72	30161.8	BTBD1	2513.48	0.142272	0.223686	0.636035	0.524754	0.999907
ENSG00000148925	843.441	913.667	909.04	1115.51	1141.46	1031.72	885.56	818.605	866.951	1014.94	1054.84	944.61	11540.3	BTBD10	961.695	0.0919151	0.115904	0.79303	0.42776	0.999907
ENSG00000138152	91.4919	74.9207	64.6287	305.003	224.817	156.94	70.1968	78.676	50.3391	354.138	356.256	277.53	2104.94	BTBD16	175.411	-0.372539	0.542826	-0.686295	0.492527	0.999907
ENSG00000204347	1.90608	4.56833	0	4.86061	0	0	0	2.80986	0	11.3932	0	0	25.538	BTBD17	2.12817	-0.341882	2.01287	-0.169848	0.86513	NA
ENSG00000233436	0	0.913667	7.41641	2.4303	1.0219	0	3.23985	0	0	0	1.99026	6.05519	23.0676	BTBD18	1.9223	0.0436387	1.57254	0.0277505	0.977861	NA
ENSG00000222009	25.7321	9.13667	25.4277	41.3151	24.5255	24.6319	23.7589	18.7324	24.6102	51.2692	64.6834	78.7175	412.541	BTBD19	34.3784	-0.80318	0.452993	-1.77305	0.0762198	0.999907
ENSG00000133243	931.121	798.545	984.263	1593.06	1405.11	1301.27	1244.1	1386.2	1204.78	1370.03	1585.24	1578.39	15382.1	BTBD2	1281.84	-0.255306	0.183441	-1.39176	0.163994	0.999907
ENSG00000132640	1375.24	1283.7	1491.76	603.93	670.364	616.501	1290.54	1109.89	1078.38	591.495	511.497	610.565	11233.9	BTBD3	936.155	0.21862	0.321798	0.679371	0.496903	0.999907
ENSG00000236526	4.7652	0	1.05949	0	0	8.44522	6.47971	8.42958	1.11865	0	3.98052	0	34.2784	BTBD3-AS1	2.85653	-0.459707	1.51558	-0.30332	0.761646	NA
ENSG00000184887	604.228	706.265	655.822	1037.74	978.977	957.829	856.401	850.451	655.527	1097.54	1016.03	1065.71	10482.5	BTBD6	873.543	-0.165914	0.188759	-0.878974	0.379415	0.999907
ENSG00000011114	763.385	841.487	655.822	791.064	898.247	974.016	593.973	593.817	559.323	755.747	939.403	811.396	9177.68	BTBD7	764.807	0.211406	0.164856	1.28236	0.199715	0.999907
ENSG00000203414	12.3895	5.482	20.1303	0	0	0	11.8795	14.0493	15.661	0	0	0	79.5916	BTBD7P1	6.63263	-0.130056	1.6933	-0.0768059	0.938778	NA
ENSG00000189195	99.1162	62.1293	159.983	35.2394	36.7883	45.745	152.273	143.303	90.6104	42.7244	36.8198	27.2484	931.98	BTBD8	77.665	-0.167382	0.514101	-0.325581	0.744741	0.999907
ENSG00000183826	419.338	426.682	434.39	478.77	497.663	497.565	380.143	359.662	280.78	435.789	419.945	494.507	5125.23	BTBD9	427.103	0.215791	0.144898	1.48926	0.136418	0.999907
ENSG00000174808	69.572	142.532	94.2943	188.348	127.737	126.678	48.5978	62.7535	67.1188	118.679	120.411	89.8187	1256.54	BTC	104.712	0.559413	0.302542	1.84905	0.0644512	0.989873
ENSG00000169814	124.848	169.942	239.444	330.521	363.795	367.367	223.55	192.944	192.407	296.222	326.403	319.916	3147.36	BTD	262.28	0.0405626	0.288557	0.14057	0.888209	0.999907
ENSG00000145741	7979.81	9195.14	8541.58	10807.6	10935.3	10767.7	7545.62	7947.22	11576.9	10987.8	10889.7	10175.8	117350	BTF3	9779.17	-0.0220216	0.147749	-0.149047	0.881516	0.999907
ENSG00000272525	13.3426	6.39567	3.17846	0	4.08759	0.703769	12.9594	6.55634	8.94917	0	0	4.0368	60.2098	BTF3-DT	5.01748	-0.222068	1.13138	-0.196281	0.844391	NA
ENSG00000134717	1025.47	936.509	886.791	636.739	664.233	684.063	895.28	908.521	904.985	764.292	787.148	643.869	9737.9	BTF3L4	811.492	-0.0205167	0.161089	-0.127363	0.898653	0.999907
ENSG00000232260	6.67128	3.65467	0	0	1.0219	2.81507	4.31981	0.93662	2.23729	0	0	6.05519	27.7118	BTF3L4P1	2.30932	0.0909384	1.30723	0.0695657	0.944539	NA
ENSG00000213189	15.2486	10.0503	15.8923	8.50606	6.13138	7.74146	8.63961	6.55634	4.47459	4.74715	3.98052	18.1656	110.134	BTF3L4P2	9.17783	0.446725	0.538768	0.829159	0.407014	NA
ENSG00000224820	5.71824	0	0	3.64545	0	2.11131	3.23985	0	2.23729	0	3.98052	0	20.9327	BTF3P4	1.74439	0.285303	1.6879	0.169028	0.865775	NA
ENSG00000233594	7.62432	0	1.05949	0	1.0219	1.40754	0	0	1.11865	0	0	0	12.2319	BTF3P5	1.01932	2.83855	2.0215	1.40418	0.160266	NA
ENSG00000219986	4.7652	0	0	8.50606	1.0219	0.703769	2.1599	1.87324	0	3.79772	6.96591	5.04599	34.8397	BTF3P7	2.90331	-0.44244	1.17176	-0.377587	0.705738	NA
ENSG00000224834	0	0	0	0	3.06569	0	3.23985	4.6831	0	0	3.98052	0	14.9692	BTF3P9	1.24743	-1.94131	2.33696	-0.830701	0.406143	NA
ENSG00000133639	1787.9	1693.02	1857.28	2494.71	2466.86	2651.1	1725.76	1636.27	1842.41	1933.99	1623.06	2059.77	23772.1	BTG1	1981.01	0.259239	0.146723	1.76686	0.0772511	0.999907
ENSG00000245904	9.53041	0	0	2.4303	0	2.81507	2.1599	0	0	0.94943	7.96104	0	25.8462	BTG1-DT	2.15385	0.419229	1.76645	0.237329	0.812402	NA
ENSG00000159388	1474.35	1640.95	1571.22	925.945	815.473	906.454	971.956	1104.27	1211.49	997.851	1010.06	888.095	13518.1	BTG2	1126.51	0.246263	0.204682	1.20315	0.228919	0.999907
ENSG00000233791	10.4834	3.65467	0	0	0	0	3.23985	1.87324	0	0	0.99513	0	20.2463	BTG2-DT	1.68719	1.21596	2.04397	0.594901	0.551909	NA
ENSG00000154640	735.747	728.193	632.514	714.509	628.466	626.354	642.571	582.577	658.883	825.055	760.279	819.469	8354.62	BTG3	696.218	-0.0775577	0.120833	-0.641859	0.520965	0.999907
ENSG00000280594	28.5912	16.446	45.5579	31.5939	31.6788	27.447	26.9988	17.7958	5.59323	36.0784	16.9172	51.4691	336.167	BTG3-AS1	28.0139	0.222351	0.460593	0.482749	0.629274	0.999907
ENSG00000010671	0	4.56833	8.4759	4.86061	1.0219	5.63015	1.07995	3.74648	1.11865	1.89886	0	15.138	47.5388	BTK	3.96157	0.0924731	1.08979	0.0848537	0.932378	NA
ENSG00000186265	0	0	7.41641	0	2.04379	0	0	0	0	0	0	8.07359	17.5338	BTLA	1.46115	0.222601	2.92278	0.0761609	0.939291	NA
ENSG00000124557	0.953041	5.482	2.11897	6.07576	2.04379	2.81507	3.23985	4.6831	5.59323	0	0	10.092	43.0968	BTN1A1	3.5914	-0.281225	0.968643	-0.290329	0.771565	NA
ENSG00000112763	604.228	534.495	660.06	671.979	743.94	593.981	708.448	632.218	667.832	544.973	601.058	778.092	7741.31	BTN2A1	645.109	-0.0467548	0.124751	-0.374786	0.70782	0.999907
ENSG00000124508	135.332	226.589	113.365	215.082	126.715	165.386	129.594	201.373	127.526	182.291	110.459	133.214	1866.93	BTN2A2	155.577	0.150149	0.238215	0.630308	0.528493	0.999907
ENSG00000291104	27.6382	30.151	22.2492	38.8848	53.1386	40.1148	23.7589	9.3662	8.94917	39.8761	26.8685	43.3956	364.391	BTN2A3P	30.3659	0.477222	0.435853	1.09492	0.273554	0.999907
ENSG00000026950	390.747	334.402	351.75	432.594	429.196	426.484	658.77	532	503.391	294.323	249.778	405.698	5009.13	BTN3A1	417.428	-0.160362	0.231246	-0.693469	0.488015	0.999907
ENSG00000186470	751.949	649.617	713.035	912.579	965.692	923.345	875.841	769.901	713.696	705.427	712.513	604.51	9298.1	BTN3A2	774.842	0.166068	0.140385	1.18294	0.236831	0.999907
ENSG00000111801	171.547	159.892	144.09	83.8454	100.146	130.197	143.634	173.275	209.187	51.2692	70.6542	57.5243	1495.26	BTN3A3	124.605	0.164655	0.37251	0.442015	0.658479	0.999907
ENSG00000168903	116.271	85.8847	115.484	278.27	331.094	302.621	136.074	122.697	193.526	190.836	148.274	189.729	2210.76	BTNL3	184.23	0.325893	0.347493	0.937841	0.348326	0.999907
ENSG00000113303	155.346	228.417	197.065	183.488	167.591	153.422	223.55	232.282	190.17	122.477	113.445	176.61	2143.86	BTNL8	178.655	0.0359001	0.217317	0.165197	0.868789	0.999907
ENSG00000165810	390.747	341.711	317.846	391.279	436.35	491.231	455.739	382.141	302.035	633.27	561.253	674.145	5377.75	BTNL9	448.146	-0.344406	0.213363	-1.61418	0.106488	0.999907
ENSG00000166167	419.338	444.956	369.761	391.279	398.54	373.701	427.661	403.683	279.662	407.306	398.052	393.588	4707.52	BTRC	392.294	0.0529287	0.124397	0.425483	0.670485	0.999907
ENSG00000169679	1010.22	938.336	1085.97	844.53	1215.03	1040.17	1042.15	1060.25	1114.17	1049.12	1127.48	647.906	12175.4	BUB1	1014.61	0.0223067	0.155301	0.143635	0.885788	0.999907
ENSG00000156970	773.869	765.653	703.499	256.397	393.43	370.886	751.646	678.113	630.917	350.34	399.047	283.585	6357.38	BUB1B	529.782	0.0775558	0.331427	0.234006	0.81498	0.999907
ENSG00000154473	2375.93	2486.09	2379.61	2668.47	3172.99	2796.07	3005.5	2802.37	3542.75	3279.33	3346.62	2773.28	34629	BUB3	2885.75	-0.239643	0.110227	-2.17408	0.0296991	0.789779
ENSG00000137656	499.393	487.898	504.316	359.685	498.685	385.665	482.738	507.648	506.747	505.097	451.789	461.204	5650.87	BUD13	470.905	-0.0917486	0.119752	-0.766156	0.443583	0.999907
ENSG00000226645	0	8.223	0	0	2.04379	0	0	0.93662	0	3.79772	0	0	15.0011	BUD13-DT	1.25009	1.10735	2.45745	0.450609	0.652271	NA
ENSG00000270689	1.90608	0	0	2.4303	2.04379	0	6.47971	0.93662	3.35594	0	0	0	17.1524	BUD13P1	1.42937	-0.772588	1.77004	-0.43648	0.662488	NA
ENSG00000071462	2499.83	3018.76	2497.21	2391.42	2494.45	2318.21	2264.66	2239.46	2472.21	2629.92	2474.89	2533.09	29834.1	BUD23	2486.17	0.0585909	0.090218	0.649438	0.516056	0.999907
ENSG00000106245	670.941	738.243	749.057	511.579	437.372	597.5	662.01	543.239	670.069	495.603	599.068	523.774	7198.45	BUD31	599.871	0.0854212	0.162826	0.524618	0.599849	0.999907
ENSG00000229661	0	2.741	0	0	0	0	0	5.61972	0	4.74715	0	0	13.1079	BUD31P2	1.09232	-1.8359	2.9149	-0.629832	0.528804	NA
ENSG00000112578	568.965	600.279	606.027	531.021	607.006	554.57	493.538	591.944	555.967	607.635	591.107	662.034	6970.09	BYSL	580.841	-0.0147342	0.0957689	-0.153852	0.877727	0.999907
ENSG00000082153	5369.43	5606.26	5664.02	6806.06	6878.38	6605.57	5230.2	4980.94	6042.93	6286.18	6324.05	6678.88	72472.9	BZW1	6039.41	0.0551858	0.114225	0.483132	0.629002	0.999907
ENSG00000236686	1.90608	0	0	0	1.0219	0	0	0	2.23729	2.84829	6.96591	1.0092	15.9887	BZW1P1	1.33239	-2.12876	1.74553	-1.21955	0.222636	NA
ENSG00000198406	37.1686	34.7193	32.8441	72.9091	24.5255	42.9299	45.358	43.0845	54.8137	40.8255	48.7614	46.4231	524.363	BZW1P2	43.6969	-0.194307	0.278569	-0.697517	0.485479	0.999907
ENSG00000136261	2374.02	2206.51	2195.26	1607.65	1491.97	1489.17	2278.7	2011.86	2353.63	1389.02	1544.44	1520.86	22463.1	BZW2	1871.92	0.0342921	0.193922	0.176835	0.859638	0.999907
ENSG00000237489	20.9669	15.5323	21.1897	12.1515	17.3722	10.5565	8.63961	14.0493	7.83052	0	9.9513	0	138.24	C10orf143	11.52	1.27166	0.716778	1.77414	0.0760405	NA
ENSG00000222047	10.4834	0	0	0	0	0	2.1599	0	2.23729	0	0	0	14.8806	C10orf55	1.24005	1.26791	2.96514	0.427605	0.668939	NA
ENSG00000179133	0	2.741	0	0	0	0	3.23985	12.1761	1.11865	0	0	0	19.2756	C10orf67	1.6063	-2.50748	2.36181	-1.06168	0.288383	NA
ENSG00000165863	5.71824	23.7553	12.7138	0	0	0	7.55966	6.55634	21.2543	0	0	2.0184	79.5761	C10orf82	6.63134	0.179094	1.52335	0.117565	0.906412	NA
ENSG00000119965	228.73	213.798	193.886	131.236	131.825	141.458	151.193	124.57	157.729	115.831	113.445	114.039	1817.74	C10orf88	151.478	0.42435	0.202674	2.09375	0.0362819	0.859015
ENSG00000255624	86.7267	77.6617	70.9856	25.5182	19.416	21.1131	90.7159	65.5634	64.8815	7.59544	12.9367	6.05519	549.169	C10orf88B	45.7641	0.284363	0.674835	0.421382	0.673476	0.999907
ENSG00000269609	142.956	139.791	198.124	142.173	208.467	194.24	209.511	204.183	239.39	168.999	187.084	172.573	2207.49	C10orf95-AS1	183.958	-0.201844	0.167746	-1.20327	0.228871	0.999907
ENSG00000188373	0.953041	0	3.17846	196.855	175.766	149.199	1.07995	0	4.47459	94.943	45.776	66.6071	738.832	C10orf99	61.5693	1.30439	1.56013	0.836078	0.403111	0.999907
ENSG00000137720	269.71	293.287	235.206	161.615	174.744	149.903	219.23	247.268	383.696	152.858	104.489	139.269	2531.28	C11orf1	210.94	0.043807	0.31713	0.138136	0.890133	0.999907
ENSG00000176029	4.7652	11.8777	9.53538	0	0	14.0754	2.1599	0.93662	0	0	3.98052	3.0276	50.3583	C11orf16	4.19652	2.00431	1.219	1.64422	0.100131	NA
ENSG00000171067	869.173	793.977	732.105	802	820.583	738.957	806.724	901.965	765.154	661.753	675.693	731.669	9299.75	C11orf24	774.979	0.0660962	0.104991	0.629543	0.528993	0.999907
ENSG00000180878	13.3426	3.65467	7.41641	0	1.0219	2.11131	5.39976	4.6831	1.11865	3.79772	0	8.07359	50.6197	C11orf42	4.2183	0.25703	1.00119	0.256725	0.797391	NA
ENSG00000182919	275.429	266.791	222.492	410.721	333.138	353.292	260.268	241.648	291.967	250.65	174.148	246.245	3326.79	C11orf54	277.232	0.346036	0.18444	1.87614	0.0606354	0.972559
ENSG00000110696	2495.06	2466.9	2275.78	1989.2	2133.72	2216.87	2469.85	2392.13	2857.02	2137.17	2099.72	1767.11	27300.5	C11orf58	2275.04	-0.0150721	0.128436	-0.117351	0.906582	0.999907
ENSG00000166323	5.71824	2.741	15.8923	14.5818	2.04379	0	0	4.6831	0	12.3426	2.98539	5.04599	66.0342	C11orf65	5.50285	0.687128	1.12597	0.610255	0.541693	NA
ENSG00000175573	337.376	449.524	333.738	517.654	320.875	435.633	408.222	452.387	385.933	397.811	470.696	428.91	4938.76	C11orf68	411.563	-0.0877646	0.148908	-0.589389	0.5556	0.999907
ENSG00000180425	92.4449	112.381	64.6287	20.6576	27.5912	38.7073	102.595	61.8169	61.5255	18.0392	6.96591	11.1012	618.455	C11orf71	51.5379	0.44626	0.630397	0.707903	0.479005	0.999907
ENSG00000173715	572.777	498.862	402.605	438.67	264.671	258.283	680.369	709.958	743.9	271.537	289.583	248.263	5379.48	C11orf80	448.29	-0.273181	0.340664	-0.801908	0.422606	0.999907
ENSG00000173237	32.4034	31.9783	10.5949	165.261	219.708	263.913	62.6372	22.4789	60.4069	85.4487	70.6542	103.947	1129.43	C11orf86	94.1193	0.836565	0.636819	1.31366	0.18896	0.999907
ENSG00000205177	14.2956	0	0	8.50606	1.0219	12.6678	1.07995	13.1127	4.47459	7.59544	0.99513	6.05519	69.8044	C11orf91	5.81703	0.133736	1.07487	0.12442	0.900983	NA
ENSG00000234776	7.62432	2.741	0	4.86061	2.04379	3.51884	0	5.61972	0	0.94943	0	3.0276	30.3853	C11orf94	2.53211	1.09587	1.23091	0.890293	0.373308	NA
ENSG00000187479	2.85912	0	8.4759	0	0	0	0	15.9225	0	0	0	1.0092	28.2667	C11orf96	2.35556	-0.588475	2.42039	-0.243133	0.807903	NA
ENSG00000133641	298.302	271.359	273.348	409.506	378.102	326.549	311.026	266	389.289	413.952	482.638	298.723	4118.79	C12orf29	343.233	-0.144266	0.186483	-0.773615	0.439159	0.999907
ENSG00000047621	275.429	264.05	239.444	379.127	249.343	307.547	264.588	326.88	327.763	312.363	372.179	321.934	3640.65	C12orf4	303.387	-0.168634	0.146645	-1.14994	0.250168	0.999907
ENSG00000157895	304.973	294.201	342.214	305.003	315.766	313.881	197.631	244.458	272.95	305.717	339.339	418.818	3654.95	C12orf43	304.579	0.076184	0.177511	0.429178	0.667793	0.999907
ENSG00000111678	44.7929	46.597	49.7959	47.3909	96.0582	104.158	35.6384	51.5141	57.051	77.8533	54.7321	75.6899	741.272	C12orf57	61.7726	0.145612	0.3168	0.459635	0.645778	0.999907
ENSG00000182993	13.3426	22.8417	25.4277	6.07576	33.7226	21.1131	28.0787	20.6056	33.5594	22.7863	16.9172	0	244.471	C12orf60	20.3726	0.0111473	0.636239	0.0175206	0.986021	0.999907
ENSG00000204954	89.5858	146.187	117.603	133.667	123.649	127.382	109.075	149.859	172.272	140.516	153.25	107.984	1571.03	C12orf73	130.919	-0.1744	0.182125	-0.957588	0.33827	0.999907
ENSG00000235162	3526.25	3394.27	3687.01	3404.85	2474.01	2715.84	3736.63	3594.75	3490.18	2881.52	2435.08	2746.03	38086.4	C12orf75	3173.87	0.0240309	0.152744	0.157328	0.874986	0.999907
ENSG00000257642	0.953041	3.65467	7.41641	0	2.04379	0	9.71956	0	5.59323	0	0	0	29.3807	C12orf75-AS1	2.44839	-0.116764	1.76296	-0.0662317	0.947193	NA
ENSG00000174456	114.365	81.3164	69.9261	68.0485	81.7517	78.1183	111.235	122.697	98.4409	56.0164	70.6542	42.3864	994.956	C12orf76	82.913	-0.021013	0.285983	-0.0734763	0.941427	0.999907
ENSG00000283199	1.90608	0	0	48.6061	10.219	27.447	2.1599	2.80986	0	25.6346	34.8295	18.1656	171.778	C13orf46	14.3148	0.0734382	1.25926	0.0583184	0.953495	NA
ENSG00000179933	672.847	634.085	719.392	738.812	785.838	706.584	655.531	517.951	741.663	789.926	644.844	649.924	8257.4	C14orf119	688.116	0.0899673	0.119943	0.750081	0.453206	0.999907
ENSG00000184601	0	0	0	18.2273	6.13138	9.14899	0	0	0	13.292	0	0	46.7997	C14orf180	3.89997	1.3261	2.26351	0.585858	0.557971	NA
ENSG00000179476	42.8868	56.6473	23.3087	76.5545	101.168	71.7844	34.5584	58.0704	30.2035	78.8027	50.7516	103.947	728.684	C14orf28	60.7236	0.0616768	0.39921	0.154497	0.877218	0.999907
ENSG00000100802	79.1024	137.964	96.4133	58.3273	87.8831	90.7862	104.755	105.838	156.61	81.651	73.6396	78.7175	1151.69	C14orf93	95.974	-0.122489	0.261127	-0.46908	0.639012	0.999907
ENSG00000167173	880.609	777.531	723.63	946.603	1094.45	1026.8	690.089	784.887	690.205	850.69	969.256	923.417	10358.2	C15orf39	863.18	0.150779	0.145959	1.03302	0.301594	0.999907
ENSG00000169609	349.766	341.711	476.769	563.83	439.415	448.301	281.867	295.972	287.492	454.777	512.492	491.48	4943.87	C15orf40	411.989	0.171635	0.214036	0.801895	0.422613	0.999907
ENSG00000166920	41.9338	34.7193	56.1528	138.527	157.372	192.129	28.0787	36.5282	8.94917	85.4487	75.6299	84.7727	940.241	C15orf48	78.3535	0.957966	0.554312	1.72821	0.0839509	0.999907
ENSG00000189227	84.8206	54.82	50.8554	108.148	59.27	70.3769	57.2374	68.3732	58.1696	93.0442	108.469	117.067	930.652	C15orf61	77.5543	-0.234557	0.278719	-0.841552	0.400039	0.999907
ENSG00000188277	56.2294	79.489	105.949	18.2273	8.17517	7.74146	44.278	48.7042	38.034	6.64601	22.888	14.1288	450.49	C15orf62	37.5408	0.659001	0.676813	0.973683	0.330214	0.999907
ENSG00000166455	0	0	0	0	0	6.33392	3.23985	0	0	0	0	0	9.57377	C16orf46	0.797814	1.00851	3.04812	0.330864	0.740747	NA
ENSG00000185905	4.7652	0	0	2.4303	5.10948	0	0	0	3.35594	0	0	0	15.6609	C16orf54	1.30508	1.94847	2.36242	0.82478	0.409497	NA
ENSG00000182831	1218.94	939.25	1079.62	1245.53	1234.45	1240.74	829.403	1045.27	927.358	1205.78	1231.97	1099.02	13297.3	C16orf72	1108.11	0.134173	0.131772	1.01822	0.308572	0.999907
ENSG00000154102	93.398	137.964	69.9261	269.764	173.722	182.276	172.792	147.049	96.2036	169.948	200.021	190.739	1903.8	C16orf74	158.65	-0.0768697	0.315049	-0.243993	0.807236	0.999907
ENSG00000159761	0	0	0	0	6.13138	0	3.23985	0	12.3051	4.74715	4.97565	0	31.3991	C16orf86	2.6166	-2.05239	1.89173	-1.08493	0.277952	NA
ENSG00000155330	178.219	158.064	184.351	167.691	213.576	222.391	97.1956	132.063	177.865	268.689	217.933	243.217	2261.25	C16orf87	188.438	-0.0159499	0.247134	-0.0645395	0.948541	0.999907
ENSG00000153446	0	0	0	6.07576	0	0	2.1599	5.61972	0	0	0	0	13.8554	C16orf89	1.15461	-0.386621	2.98156	-0.129671	0.896827	NA
ENSG00000174109	236.354	222.021	272.288	354.824	378.102	336.401	145.793	189.197	152.136	318.059	343.32	287.622	3236.12	C16orf91	269.676	0.324726	0.261299	1.24274	0.213964	0.999907
ENSG00000260456	2.85912	6.39567	2.11897	2.4303	1.0219	0	2.1599	7.49296	0	3.79772	0.99513	6.05519	35.3269	C16orf95	2.94391	-0.487033	1.02687	-0.474289	0.635294	NA
ENSG00000270006	5.71824	1.82733	13.7733	0	4.08759	1.40754	5.39976	2.80986	7.83052	5.69658	5.97078	0	54.5215	C16orf95-DT	4.54346	-0.050332	0.936154	-0.0537647	0.957123	NA
ENSG00000256806	31.4503	33.8057	29.6656	85.0606	44.9634	43.6337	49.6778	52.4507	90.6104	51.2692	62.6932	59.5427	634.823	C17orf100	52.9019	-0.453822	0.308708	-1.47007	0.141543	0.999907
ENSG00000205710	0.953041	0.913667	0	3.64545	0	0	10.7995	0	0	0	0	0	16.3117	C17orf107	1.35931	-0.988473	2.51429	-0.393141	0.694215	NA
ENSG00000267221	88.6328	127.913	67.8072	30.3788	33.7226	47.1525	83.1563	119.887	126.407	61.713	56.7224	50.4599	893.953	C17orf113	74.4961	-0.330382	0.398473	-0.82912	0.407036	0.999907
ENSG00000262165	0	0	1.05949	0	2.04379	3.51884	0	0.93662	0	4.74715	0	6.05519	18.3611	C17orf114	1.53009	-0.798419	1.75273	-0.455528	0.64873	NA
ENSG00000258315	0.953041	0	0	2.4303	3.06569	0	3.23985	3.74648	8.94917	0	4.97565	5.04599	32.4062	C17orf49	2.70051	-2.06746	1.1963	-1.72821	0.0839511	NA
ENSG00000270806	0	0	0	2.4303	7.15327	0	0	1.87324	0	0.94943	4.97565	11.1012	28.4831	C17orf50	2.37359	-1.00054	1.76074	-0.568252	0.569864	NA
ENSG00000186665	202.045	163.546	180.113	162.83	149.197	123.863	233.27	214.486	161.085	247.801	186.089	233.125	2257.45	C17orf58	188.121	-0.381452	0.167788	-2.27342	0.0230009	0.717256
ENSG00000214226	45.7459	112.381	110.187	71.6939	59.27	37.2997	89.636	96.4718	73.8307	45.5727	27.8636	45.4139	815.366	C17orf67	67.9472	0.203246	0.383522	0.529946	0.596149	0.999907
ENSG00000108666	294.49	371.862	351.75	287.991	439.415	358.922	277.548	295.972	276.306	311.413	316.451	306.796	3888.92	C17orf75	324.076	0.238447	0.129707	1.83835	0.0660104	0.992472
ENSG00000278505	20.0139	99.5897	45.5579	0	0	0	104.755	149.859	167.797	0	5.97078	0	593.544	C17orf78	49.462	-1.37475	2.08302	-0.659978	0.509268	0.999907
ENSG00000141219	327.846	342.625	340.095	126.376	171.679	211.834	271.068	252.887	294.204	164.251	198.031	122.113	2823.01	C17orf80	235.251	0.22431	0.301855	0.743107	0.457417	0.999907
ENSG00000187624	13.3426	15.5323	21.1897	18.2273	10.219	36.596	1.07995	7.49296	13.4238	0.94943	14.9269	20.184	173.164	C17orf97	14.4303	0.994511	0.656137	1.51571	0.129594	NA
ENSG00000187997	3.81216	21.0143	3.17846	15.797	14.3065	5.63015	0	7.49296	0	1.89886	0.99513	18.1656	92.2912	C17orf99	7.69093	1.15019	0.99893	1.15142	0.249561	NA
ENSG00000141428	162.017	281.409	192.827	219.942	176.788	221.687	207.351	188.261	252.814	164.251	205.992	243.217	2516.56	C18orf21	209.713	-0.00633033	0.177386	-0.0356868	0.971532	0.999907
ENSG00000152242	528.937	500.689	531.862	456.897	467.007	463.784	518.377	530.127	432.916	540.226	540.356	464.231	5975.41	C18orf25	497.951	-0.0380173	0.0985153	-0.385902	0.699569	0.999907
ENSG00000177576	36.2155	66.6977	63.5692	54.6818	33.7226	74.5995	53.9976	46.831	79.4239	64.5613	64.6834	50.4599	689.443	C18orf32	57.4536	-0.121198	0.264867	-0.457581	0.647253	0.999907
ENSG00000166845	65.7598	73.0934	84.759	9.72121	32.7007	33.0771	98.2756	105.838	85.0171	40.8255	48.7614	9.08279	686.911	C18orf54	57.2426	-0.373241	0.559864	-0.666663	0.504987	0.999907
ENSG00000131943	277.335	221.107	214.016	249.106	164.525	187.906	155.513	189.197	256.17	228.813	195.045	203.858	2542.59	C19orf12	211.883	0.095908	0.175615	0.546126	0.584979	0.999907
ENSG00000119559	499.393	461.402	449.222	714.509	697.955	696.027	429.821	443.021	500.035	602.888	722.464	797.267	7014.01	C19orf25	584.5	0.00928288	0.210787	0.0440392	0.964873	0.999907
ENSG00000214212	0	0	0	0	3.06569	7.74146	0	0	0	1.89886	0	5.04599	17.752	C19orf38	1.47933	0.652888	2.38984	0.273193	0.784705	NA
ENSG00000105072	38.1216	45.6833	95.3538	52.2515	43.9415	35.8922	28.0787	64.6267	38.034	23.7358	52.7419	34.3128	552.774	C19orf44	46.0645	0.359642	0.34733	1.03545	0.30046	0.999907
ENSG00000160392	381.216	386.481	328.441	314.724	211.533	244.912	339.105	286.606	316.577	272.487	247.787	301.75	3631.62	C19orf47	302.635	0.0818116	0.176711	0.462968	0.643387	0.999907
ENSG00000167747	2135.76	2185.49	2206.91	1421.73	1508.32	1488.47	1451.45	1892.91	2230.58	1727.96	1708.64	1707.56	21665.8	C19orf48	1805.48	0.0303801	0.165892	0.183132	0.854695	0.999907
ENSG00000104979	813.897	1189.59	951.419	1433.88	1360.14	1225.97	786.205	884.169	921.765	1215.27	1363.33	1393.7	13539.3	C19orf53	1128.28	0.087233	0.199505	0.437247	0.661932	0.999907
ENSG00000188493	276.382	205.575	251.098	117.87	175.766	126.678	223.55	270.683	241.628	139.566	120.411	70.6439	2219.85	C19orf54	184.988	0.113226	0.340415	0.332612	0.739427	0.999907
ENSG00000221916	2.85912	16.446	12.7138	0	7.15327	2.81507	8.63961	29.9718	14.5424	8.54487	6.96591	8.07359	118.726	C19orf73	9.89379	-0.869378	0.731091	-1.18915	0.23438	NA
ENSG00000197223	489.863	603.02	439.687	391.279	575.328	523.604	439.54	435.528	497.798	488.007	363.222	414.781	5661.66	C1D	471.805	0.197492	0.140655	1.40408	0.160294	0.999907
ENSG00000236217	0	9.13667	0	0	0	0	2.1599	0	0	0	0	0	11.2966	C1DP2	0.941381	2.07403	3.03987	0.682275	0.495065	NA
ENSG00000106392	971.148	943.818	827.459	913.794	797.079	874.785	977.356	849.514	860.239	937.088	792.123	797.267	10541.7	C1GALT1	878.473	0.0315819	0.0943665	0.334673	0.737872	0.999907
ENSG00000171155	752.902	649.617	839.114	713.294	681.605	711.51	713.848	596.627	720.408	694.983	640.864	576.253	8291.02	C1GALT1C1	690.919	0.141177	0.103932	1.35835	0.174352	0.999907
ENSG00000223658	12.3895	2.741	11.6544	0	0	0	9.71956	0.93662	13.4238	0	0	0	50.8648	C1GALT1C1L	4.23874	0.158716	1.77025	0.0896573	0.92856	NA
ENSG00000173728	0	0	0	0	0	0	4.31981	0	0	1.89886	0.99513	9.08279	16.2966	C1orf100	1.35805	-3.93551	2.17065	-1.81306	0.069823	NA
ENSG00000116922	393.606	416.632	398.367	322.015	387.299	418.039	379.063	386.824	363.56	459.524	561.253	484.415	4970.6	C1orf109	414.216	-0.172718	0.140578	-1.22862	0.219213	0.999907
ENSG00000000460	278.288	194.611	258.515	183.488	169.635	159.756	321.826	332.5	325.526	198.431	148.274	100.92	2671.77	C1orf112	222.647	-0.198134	0.305918	-0.647669	0.517199	0.999907
ENSG00000162817	95.3041	116.949	76.2831	443.53	355.62	464.487	83.1563	124.57	127.526	462.373	377.154	388.542	3115.49	C1orf115	259.625	-0.0104963	0.538443	-0.0194939	0.984447	0.999907
ENSG00000182795	2317.79	2328.02	2394.44	2570.05	2261.46	2259.8	2246.3	2283.48	2067.26	1929.24	2165.4	1937.66	26760.9	C1orf116	2230.08	0.161747	0.0759941	2.12841	0.0333031	0.83401
ENSG00000197982	569.918	813.164	613.443	696.282	490.51	460.969	544.296	632.218	617.493	669.348	470.696	717.54	7295.88	C1orf122	607.99	-0.00368065	0.171603	-0.0214487	0.982888	0.999907
ENSG00000175262	6.67128	0.913667	2.11897	0	0	0	6.47971	11.2394	5.59323	6.64601	0.99513	13.1196	53.777	C1orf127	4.48142	-2.18567	1.05494	-2.07184	0.0382803	NA
ENSG00000143633	562.294	560.078	576.361	280.7	313.722	289.953	527.016	512.331	582.815	354.138	394.071	386.523	5340	C1orf131	445	-0.0936311	0.245271	-0.381746	0.70265	0.999907
ENSG00000203910	0.953041	0	0	1.21515	0	4.22261	1.07995	0	0	4.74715	4.97565	5.04599	22.2396	C1orf146	1.8533	-1.26013	1.50675	-0.836325	0.402972	NA
ENSG00000162888	0.953041	1.82733	1.05949	0	0	0	1.07995	2.80986	0	1.89886	1.99026	1.0092	12.628	C1orf147	1.05233	-1.20635	1.39434	-0.865177	0.386941	NA
ENSG00000131591	297.349	383.74	329.5	526.161	453.722	353.292	306.706	428.972	357.967	409.205	361.232	509.645	4717.49	C1orf159	393.124	-0.0201815	0.180998	-0.111501	0.911219	0.999907
ENSG00000143110	2.85912	3.65467	5.29743	6.07576	7.15327	7.03769	1.07995	3.74648	4.47459	0.94943	25.8734	11.1012	79.303	C1orf162	6.60858	-0.558908	0.80065	-0.698068	0.485135	NA
ENSG00000198912	574.683	518.963	446.044	401	520.145	456.042	583.174	591.007	561.56	506.046	442.833	418.818	6020.32	C1orf174	501.693	-0.0886116	0.138601	-0.639331	0.522607	0.999907
ENSG00000119280	1262.78	1313.85	1261.85	781.342	751.094	830.447	1234.38	1102.4	1047.05	948.481	927.461	1061.68	12522.8	C1orf198	1043.57	-0.0274962	0.181647	-0.151371	0.879683	0.999907
ENSG00000116667	1602.06	2097.78	1883.77	1187.2	1556.35	1352.64	1450.37	1536.06	1577.29	754.797	764.26	905.251	16667.8	C1orf21	1388.99	0.470284	0.23967	1.96221	0.0497379	0.936068
ENSG00000271387	8.57736	15.5323	0	0	0	0.703769	1.07995	1.87324	0	0	0	0	27.7667	C1orf21-DT	2.31389	3.05614	1.99577	1.53131	0.125693	NA
ENSG00000253313	200.139	360.898	317.846	377.912	428.175	531.345	290.507	313.768	345.662	351.289	341.33	339.091	4197.96	C1orf210	349.83	0.162556	0.206834	0.785924	0.431912	0.999907
ENSG00000142686	260.18	240.294	248.979	190.779	219.708	193.536	194.391	215.422	229.322	228.813	166.187	220.005	2607.62	C1orf216	217.301	0.109816	0.140247	0.78302	0.433616	0.999907
ENSG00000213057	6.67128	11.8777	7.41641	15.797	3.06569	7.03769	19.4391	23.4155	20.1356	4.74715	14.9269	4.0368	138.567	C1orf220	11.5472	-0.749253	0.576509	-1.29964	0.193725	NA
ENSG00000239887	669.034	493.38	589.075	392.494	317.81	371.59	597.213	508.584	479.899	325.655	319.437	322.944	5387.11	C1orf226	448.926	0.150157	0.240859	0.623424	0.533006	0.999907
ENSG00000143793	505.111	668.804	526.565	450.821	450.656	425.076	672.81	686.542	472.069	544.973	456.765	375.422	6235.61	C1orf35	519.635	-0.0841256	0.185832	-0.452697	0.650767	0.999907
ENSG00000143612	3742.59	4025.62	3457.11	4779.19	5201.45	4910.9	3975.3	3966.58	3869.4	4378.77	4437.28	4161.94	50906.1	C1orf43	4242.18	0.0752651	0.121749	0.618199	0.536444	0.999907
ENSG00000164008	64.8068	52.079	57.2123	44.9606	71.5327	63.3392	44.278	44.0211	48.1018	34.1795	68.664	33.3036	626.479	C1orf50	52.2065	0.381007	0.241474	1.57784	0.114603	0.999907
ENSG00000162642	334.517	283.237	312.549	188.348	268.759	258.283	250.549	280.049	327.763	216.47	209.972	277.53	3208.03	C1orf52	267.336	0.0767549	0.1745	0.439856	0.660041	0.999907
ENSG00000203724	51.4642	69.4387	43.439	128.806	111.387	87.2673	52.9176	61.8169	41.3899	38.9266	79.6104	68.6255	835.089	C1orf53	69.5907	0.515608	0.318699	1.61785	0.105694	0.999907
ENSG00000118292	6.67128	10.964	0	25.5182	19.416	16.8904	2.1599	3.74648	0	20.8875	8.95617	17.1564	132.366	C1orf54	11.0305	0.580834	0.922008	0.629966	0.528717	NA
ENSG00000143443	88.6328	66.6977	60.3908	41.3151	31.6788	50.6713	79.9164	98.345	106.271	44.6232	32.8393	22.2024	723.584	C1orf56	60.2987	-0.176508	0.413264	-0.427108	0.6693	0.999907
ENSG00000162757	2.85912	0	3.17846	3.64545	7.15327	0.703769	2.1599	3.74648	0	0	0	0	23.4465	C1orf74	1.95387	1.54643	1.44992	1.06656	0.286168	NA
ENSG00000108561	1548.69	1718.61	1689.88	4278.55	4994.01	4768.74	2357.53	2564.46	2755.23	5213.32	5791.66	4200.29	41881	C1QBP	3490.08	-0.26837	0.363775	-0.737738	0.460674	0.999907
ENSG00000131094	12.3895	45.6833	15.8923	68.0485	101.168	66.1543	37.7983	39.338	16.7797	55.067	23.8831	42.3864	524.588	C1QL1	43.7157	0.521416	0.500798	1.04117	0.297797	0.999907
ENSG00000165985	3.81216	0	0	38.8848	42.9196	40.8186	2.1599	5.61972	0	40.8255	52.7419	38.3496	266.132	C1QL3	22.1777	-0.144693	1.23456	-0.117203	0.906699	0.999907
ENSG00000186897	0	7.30934	0	0	1.0219	0	2.1599	2.80986	6.71188	0	0	0	20.0129	C1QL4	1.66774	-0.473083	2.06006	-0.229645	0.818368	NA
ENSG00000173918	347.86	396.531	344.333	48.6061	61.3138	49.9676	407.142	404.62	372.509	118.679	151.26	108.993	2811.81	C1QTNF1	234.318	-0.323958	0.58189	-0.556733	0.57771	0.999907
ENSG00000265096	18.1078	10.964	16.9518	0	6.13138	0	2.1599	8.42958	29.0848	2.84829	2.98539	11.1012	108.764	C1QTNF1-AS1	9.06367	-0.115465	1.01011	-0.114309	0.908993	NA
ENSG00000184163	38.1216	14.6187	19.0708	95.997	71.5327	81.6372	64.7971	72.1197	50.3391	56.9658	78.6153	57.5243	701.339	C1QTNF12	58.4449	-0.246213	0.43177	-0.570242	0.568514	0.999907
ENSG00000145861	12.3895	31.0647	30.7251	49.8212	8.17517	6.33392	5.39976	19.669	4.47459	11.3932	11.9416	7.06439	198.452	C1QTNF2	16.5377	1.19099	0.602415	1.97703	0.048038	0.933984
ENSG00000082196	14.2956	11.8777	8.4759	14.5818	18.3941	23.2244	17.2792	12.1761	26.8475	17.0897	12.9367	0	177.179	C1QTNF3	14.7649	0.0826062	0.59193	0.139554	0.889012	NA
ENSG00000172247	2.85912	0	0	3.64545	5.10948	0	0	0	7.83052	0	5.97078	9.08279	34.4982	C1QTNF4	2.87485	-0.991949	1.66813	-0.594647	0.552079	NA
ENSG00000133466	27.6382	25.5827	8.4759	51.0364	50.0729	33.0771	8.63961	17.7958	11.1865	41.7749	61.6981	86.7911	423.769	C1QTNF6	35.3141	-0.221251	0.592306	-0.373542	0.708745	0.999907
ENSG00000249252	0	0	0	3.64545	0	0	2.1599	0	0	0.94943	4.97565	5.04599	16.7764	C1QTNF7-AS1	1.39804	-2.07467	2.00699	-1.03372	0.301267	NA
ENSG00000184471	3.81216	0	0	6.07576	0	2.11131	0	7.49296	0	4.74715	1.99026	0	26.2296	C1QTNF8	2.1858	-0.266846	1.68052	-0.158788	0.873836	NA
ENSG00000159403	18.1078	9.13667	31.7846	2.4303	8.17517	9.14899	10.7995	16.8592	4.47459	15.1909	11.9416	4.0368	142.086	C1R	11.8405	0.309957	0.615368	0.503694	0.614476	NA
ENSG00000139178	376.451	340.798	360.226	295.282	396.496	389.888	268.908	313.768	309.865	312.363	359.242	322.944	4046.23	C1RL	337.186	0.195811	0.115861	1.69005	0.0910185	0.999907
ENSG00000205885	73.3841	90.453	76.2831	21.8727	22.4817	29.5583	103.675	64.6267	138.712	36.0784	18.9075	43.3956	719.429	C1RL-AS1	59.9524	-0.365939	0.521513	-0.701687	0.482874	0.999907
ENSG00000182326	2.85912	6.39567	7.41641	0	3.06569	0	9.71956	6.55634	4.47459	6.64601	3.98052	9.08279	60.1967	C1S	5.01639	-1.04392	0.804498	-1.2976	0.194425	NA
ENSG00000166278	78.1493	54.82	55.0933	12.1515	3.06569	2.81507	45.358	45.8944	62.6442	6.64601	4.97565	6.05519	377.668	C2	31.4724	0.265696	0.852207	0.311775	0.755212	0.999907
ENSG00000281756	5.71824	0	1.05949	3.64545	2.04379	0	0	0	5.59323	0	0	0	18.0602	C2-AS1	1.50502	1.1732	2.04192	0.574556	0.565591	NA
ENSG00000149609	0	2.741	7.41641	0	0	3.51884	9.71956	6.55634	5.59323	2.84829	0	4.0368	42.4305	C20orf144	3.53587	-1.05756	1.16879	-0.904832	0.365554	NA
ENSG00000215595	13.3426	44.7697	34.9631	15.797	1.0219	4.92638	20.5191	23.4155	14.5424	7.59544	9.9513	16.1472	206.991	C20orf202	17.2493	0.315132	0.674298	0.467348	0.640251	0.999907
ENSG00000196421	26.6851	20.1007	14.8328	0	5.10948	0	3.23985	13.1127	36.9153	0	9.9513	5.04599	134.993	C20orf204	11.2494	-0.029709	1.15634	-0.0256923	0.979503	NA
ENSG00000101220	1275.17	1145.74	1137.89	725.445	696.933	799.481	1309.98	1338.43	1229.39	837.398	759.284	624.694	11879.8	C20orf27	989.986	-0.0772008	0.243409	-0.317165	0.751118	0.999907
ENSG00000124237	9.53041	10.964	2.11897	0	0	0	0	0	0	0	0	0	22.6134	C20orf85	1.88445	4.34008	2.51379	1.72651	0.0842552	NA
ENSG00000196476	157.252	199.179	190.708	109.364	152.263	103.454	158.753	251.014	243.865	95.8925	104.489	137.251	1903.48	C20orf96	158.624	-0.119694	0.294141	-0.406927	0.684061	0.999907
ENSG00000160298	243.025	245.776	201.303	95.997	142.044	103.454	299.147	246.331	259.526	111.083	220.919	202.849	2371.45	C21orf58	197.621	-0.376416	0.305226	-1.23324	0.217486	0.999907
ENSG00000154642	84.8206	89.5394	114.425	69.2636	86.8612	76.7108	104.755	82.4225	97.3222	136.718	137.328	91.8371	1172	C21orf91	97.6669	-0.31943	0.201797	-1.58293	0.113437	0.999907
ENSG00000169314	1.90608	0	0	6.07576	5.10948	3.51884	0	0	0	2.84829	0.99513	4.0368	24.4904	C22orf15	2.04086	1.05901	1.44143	0.734697	0.462524	NA
ENSG00000128346	19.0608	16.446	24.3682	9.72121	20.4379	13.3716	6.47971	7.49296	8.94917	6.64601	11.9416	0	144.915	C22orf23	12.0763	1.31754	0.526505	2.50242	0.0123347	NA
ENSG00000242259	273.523	259.481	354.928	228.448	325.985	288.545	275.388	325.944	287.492	224.066	229.875	189.729	3263.4	C22orf39	271.95	0.176141	0.172089	1.02354	0.30605	0.999907
ENSG00000184208	183.937	188.215	253.217	279.485	297.372	273.062	223.55	198.563	148.78	199.38	180.119	158.444	2584.12	C22orf46	215.344	0.410756	0.177455	2.3147	0.0206292	0.676315
ENSG00000157617	100.069	91.3667	98.5323	783.773	676.495	758.663	157.673	111.458	120.814	559.215	524.433	459.185	4441.68	C2CD2	370.14	0.376214	0.620327	0.606477	0.544198	0.999907
ENSG00000172375	270.664	266.791	319.965	290.421	219.708	202.685	246.229	319.387	253.933	188.937	266.695	269.456	3114.87	C2CD2L	259.573	0.0213252	0.167442	0.127359	0.898656	0.999907
ENSG00000168014	471.755	464.143	519.149	386.418	468.028	380.035	593.973	576.021	439.628	300.969	476.667	488.452	5565.24	C2CD3	463.77	-0.0966457	0.175017	-0.552207	0.580806	0.999907
ENSG00000198535	47.652	33.8057	52.9743	210.221	142.044	137.235	132.834	170.465	78.3052	281.981	182.109	149.361	1618.99	C2CD4A	134.916	-0.675464	0.446559	-1.5126	0.130382	0.999907
ENSG00000205502	0	0	13.7733	134.882	135.912	158.348	19.4391	22.4789	15.661	175.645	175.143	185.693	1036.97	C2CD4B	86.4145	-0.42364	1.30099	-0.325629	0.744705	0.999907
ENSG00000183186	7.62432	0	0	0	0	0	14.0394	4.6831	15.661	0	0.99513	0	43.003	C2CD4C	3.58358	-2.20703	1.94144	-1.1368	0.255622	NA
ENSG00000225556	33.3564	29.2373	50.8554	10.9364	13.2847	26.7432	39.9582	71.1831	38.034	16.1403	25.8734	17.1564	372.759	C2CD4D	31.0632	-0.339571	0.478377	-0.709839	0.477804	0.999907
ENSG00000234614	41.9338	15.5323	38.1415	0	12.2628	11.2603	20.5191	3.74648	31.3221	6.64601	10.9464	18.1656	210.476	C2CD4D-AS1	17.5397	0.388703	0.747721	0.51985	0.603168	0.999907
ENSG00000111731	742.419	914.581	813.686	859.112	875.765	881.118	665.25	642.521	743.9	804.168	777.196	749.835	9469.55	C2CD5	789.129	0.215045	0.0953326	2.25573	0.0240876	0.728606
ENSG00000273045	155.346	142.532	84.759	83.8454	88.905	91.4899	128.514	121.761	180.102	59.8141	87.5714	35.322	1259.96	C2orf15	104.997	0.0796154	0.362171	0.219828	0.826005	0.999907
ENSG00000221843	75.2902	52.9927	66.7477	76.5545	69.4889	49.9676	50.7577	36.5282	49.2204	64.5613	89.5617	78.7175	760.388	C2orf16	63.3657	0.0772132	0.25968	0.29734	0.766207	0.999907
ENSG00000287151	95.3041	46.597	50.8554	52.2515	19.416	19.7055	58.3174	56.1972	70.4747	52.2187	44.7808	57.5243	623.643	C2orf27A	51.9702	-0.259691	0.378819	-0.685527	0.493011	0.999907
ENSG00000115998	135.332	141.618	131.376	120.3	117.518	128.086	142.554	143.303	181.221	147.162	144.294	95.8739	1628.64	C2orf42	135.72	-0.139898	0.16457	-0.850083	0.395279	0.999907
ENSG00000135974	356.437	411.15	465.115	311.079	334.16	349.773	389.862	421.479	501.154	325.655	319.437	351.201	4536.5	C2orf49	378.042	-0.0506977	0.15799	-0.320892	0.748293	0.999907
ENSG00000272994	20.9669	46.597	63.5692	14.5818	14.3065	15.4829	60.4773	38.4014	58.1696	21.8369	21.8929	4.0368	380.319	C2orf49-DT	31.6933	-0.221647	0.595021	-0.372503	0.709518	0.999907
ENSG00000150873	11.4365	0.913667	8.4759	9.72121	1.0219	11.2603	10.7995	7.49296	2.23729	0	6.96591	4.0368	74.3619	C2orf50	6.19683	0.445344	0.855916	0.520313	0.602845	NA
ENSG00000187944	2.85912	2.741	7.41641	13.3667	8.17517	11.9641	0	2.80986	0	19.938	8.95617	15.138	93.3645	C2orf66	7.78037	-0.0172228	0.929865	-0.0185218	0.985223	NA
ENSG00000168887	570.871	759.257	740.581	467.833	479.269	494.749	730.047	784.887	681.256	528.833	438.852	443.038	7119.48	C2orf68	593.29	-0.0380616	0.208813	-0.182276	0.855366	0.999907
ENSG00000178074	280.194	363.639	332.679	462.973	449.634	549.643	500.018	390.57	420.611	473.766	532.394	453.13	5209.25	C2orf69	434.104	-0.183159	0.177707	-1.03068	0.302691	0.999907
ENSG00000204128	207.763	376.431	214.016	546.818	595.766	583.424	441.7	418.669	453.052	688.337	701.567	708.458	5936	C2orf72	494.667	-0.434636	0.303342	-1.43282	0.151909	0.999907
ENSG00000186132	91.4919	73.0934	65.6882	82.6303	69.4889	59.8203	47.5179	57.1338	102.915	63.6118	71.6494	69.6347	854.676	C2orf76	71.223	0.0998141	0.224876	0.443863	0.657142	0.999907
ENSG00000284308	3.81216	4.56833	6.35692	0	2.04379	4.22261	3.23985	0	5.59323	4.74715	8.95617	11.1012	54.6414	C2orf81	4.55345	-0.661347	0.847725	-0.780143	0.435307	NA
ENSG00000187699	143.909	199.179	137.733	72.9091	114.452	116.826	50.7577	94.5986	74.9493	35.1289	117.425	140.279	1298.15	C2orf88	108.179	0.614238	0.347681	1.76667	0.0772838	0.999907
ENSG00000228486	24.7791	32.892	55.0933	18.2273	16.3503	26.7432	15.1193	28.0986	25.7289	22.7863	4.97565	39.3588	310.153	C2orf92	25.8461	0.355363	0.469817	0.756386	0.449418	0.999907
ENSG00000125730	645.208	1150.31	876.196	199.285	98.102	92.1937	1029.19	1040.58	720.408	198.431	110.459	217.987	6378.35	C3	531.53	-0.115721	0.658855	-0.175639	0.860577	0.999907
ENSG00000114405	5.71824	0	0	0	1.0219	0	6.47971	5.61972	6.71188	0	4.97565	1.0092	31.5363	C3orf14	2.62802	-1.87315	1.43865	-1.30202	0.192908	NA
ENSG00000088543	31.4503	1.82733	5.29743	34.0242	33.7226	41.5224	10.7995	10.3028	2.23729	18.0392	13.9318	25.23	228.385	C3orf18	19.0321	0.874956	0.690388	1.26734	0.205034	0.999907
ENSG00000131379	4.7652	0.913667	0	0	5.10948	3.51884	2.1599	0	0	1.89886	0	0	18.366	C3orf20	1.5305	1.83059	1.66262	1.10103	0.270885	NA
ENSG00000174928	4.7652	11.8777	1.05949	26.7333	27.5912	11.9641	0	4.6831	14.5424	20.8875	16.9172	19.1748	160.196	C3orf33	13.3497	0.134781	0.808961	0.16661	0.867677	NA
ENSG00000288547	0	0	0	2.4303	5.10948	6.33392	0	0	0	3.79772	0	2.0184	19.6898	C3orf36	1.64082	1.25123	1.96765	0.635903	0.524839	NA
ENSG00000179021	341.189	372.776	339.036	420.442	379.124	373.701	314.266	348.422	402.713	414.901	377.154	428.91	4512.63	C3orf38	376.053	-0.0394356	0.114158	-0.345449	0.729757	0.999907
ENSG00000163632	2.85912	5.482	0	12.1515	7.15327	0.703769	0	6.55634	6.71188	0.94943	0.99513	0	43.5625	C3orf49	3.6302	0.885513	1.20321	0.735959	0.461756	NA
ENSG00000114529	614.711	395.618	582.718	908.933	883.94	1049.32	555.095	444.894	413.899	885.819	900.593	992.042	8627.58	C3orf52	718.965	0.0812033	0.294146	0.276065	0.782498	0.999907
ENSG00000188315	58.1355	52.079	94.2943	40.1	61.3138	78.1183	45.358	51.5141	55.9323	46.5221	86.5763	70.6439	740.588	C3orf62	61.7156	0.11041	0.271176	0.407152	0.683896	0.999907
ENSG00000187068	428.868	345.366	400.486	13.3667	42.9196	41.5224	338.025	394.317	349.018	37.9772	41.7955	56.5151	2490.18	C3orf70	207.515	0.0637551	0.894932	0.0712401	0.943207	0.999907
ENSG00000241224	40.9807	52.9927	60.3908	10.9364	15.3284	4.22261	33.4785	15.9225	32.4407	15.1909	0	11.1012	292.985	C3orf85	24.4155	0.775498	0.769492	1.00781	0.313548	0.999907
ENSG00000167798	0.953041	4.56833	0	0	0	0	4.31981	0.93662	2.23729	0	0.99513	0	14.0102	C3P1	1.16752	-0.593212	1.82584	-0.324899	0.745258	NA
ENSG00000244731	1.90608	2.741	2.11897	2.4303	6.13138	4.92638	17.2792	7.49296	3.35594	7.59544	16.9172	9.08279	81.9777	C4A	6.83147	-1.58899	0.622891	-2.55099	0.0107416	NA
ENSG00000224389	3.81216	5.482	0	0	0	0	2.1599	0	0	0	0	0	11.4541	C4B	0.954506	2.0977	2.92722	0.716618	0.47361	NA
ENSG00000123838	13.3426	17.3597	5.29743	6.07576	3.06569	2.81507	6.47971	4.6831	0	3.79772	17.9123	30.276	111.105	C4BPA	9.25875	-0.397993	0.844998	-0.470999	0.637641	NA
ENSG00000232621	6.67128	10.0503	4.23795	0	0	0	1.07995	3.74648	0	0	0	0	25.786	C4BPAP2	2.14883	2.10647	1.94303	1.08412	0.278313	NA
ENSG00000123843	389.794	400.186	377.177	625.803	393.43	434.929	289.427	304.401	323.289	760.494	648.825	768	5715.76	C4BPB	476.313	-0.240091	0.292595	-0.820555	0.4119	0.999907
ENSG00000154274	388.841	451.351	492.661	379.127	450.656	389.888	427.661	268.81	337.831	308.565	252.763	403.68	4551.83	C4orf19	379.319	0.353072	0.161861	2.18133	0.0291587	0.788119
ENSG00000164096	1425.75	1309.28	1288.34	2596.78	2665.11	2509.64	1444.97	1102.4	1261.83	1986.21	1754.41	1767.11	21111.8	C4orf3	1759.32	0.340172	0.246761	1.37855	0.168034	0.999907
ENSG00000151470	355.484	302.424	242.623	236.955	312.7	263.21	287.267	232.282	350.136	313.312	166.187	174.591	3237.17	C4orf33	269.764	0.170315	0.217195	0.784161	0.432946	0.999907
ENSG00000163633	0	0	0	0	1.0219	0	2.1599	0.93662	0	0	6.96591	2.0184	13.1027	C4orf36	1.09189	-3.02422	1.9574	-1.54502	0.122341	NA
ENSG00000205208	260.18	153.496	175.875	167.691	209.489	254.764	131.754	155.479	128.644	248.751	217.933	203.858	2307.91	C4orf46	192.326	0.169693	0.226637	0.748742	0.454013	0.999907
ENSG00000206168	0	1.82733	9.53538	0	1.0219	0	0	0	0	0	12.9367	6.05519	31.3765	C4orf46P1	2.61471	-0.624621	2.05736	-0.303603	0.76143	NA
ENSG00000248503	6.67128	7.30934	2.11897	6.07576	7.15327	5.63015	0	1.87324	3.35594	0.94943	0	0	41.1374	C4orf46P2	3.42812	2.51952	0.938098	2.68578	0.00723615	NA
ENSG00000254352	0	0	0	1.21515	6.13138	0	0	2.80986	1.11865	8.54487	15.9221	0	35.742	C4orf46P3	2.9785	-1.97332	1.73983	-1.1342	0.256709	NA
ENSG00000205129	3.81216	3.65467	9.53538	7.29091	15.3284	9.85276	2.1599	5.61972	1.11865	12.3426	9.9513	4.0368	84.7033	C4orf47	7.05861	0.476654	0.664238	0.717594	0.473007	NA
ENSG00000243449	697.626	674.286	690.785	35.2394	23.5036	45.0412	505.417	682.796	572.747	32.2806	23.8831	48.4415	4032.05	C4orf48	336.004	0.215811	1.04645	0.206232	0.83661	0.999907
ENSG00000248713	0	3.65467	10.5949	0	0	0	11.8795	0.93662	6.71188	0	0	0	33.7775	C4orf54	2.81479	-0.453864	2.04157	-0.222311	0.824072	NA
ENSG00000106804	14.2956	5.482	21.1897	15.797	27.5912	18.298	11.8795	14.0493	10.0678	41.7749	18.9075	30.276	229.608	C5	19.134	-0.312886	0.486096	-0.643671	0.519788	0.999907
ENSG00000197405	13.3426	6.39567	24.3682	25.5182	3.06569	8.44522	36.7183	26.2253	8.94917	7.59544	12.9367	6.05519	179.616	C5AR1	14.968	-0.290405	0.631589	-0.459801	0.645659	NA
ENSG00000113583	783.399	760.171	755.414	697.497	835.911	819.891	749.486	767.091	831.154	575.355	627.927	582.308	8785.6	C5orf15	732.134	0.171666	0.123254	1.39278	0.163686	0.999907
ENSG00000082213	505.111	518.963	412.14	418.012	418.977	394.814	464.379	448.641	536.95	445.283	395.067	411.753	5370.09	C5orf22	447.508	-0.0175368	0.122117	-0.143606	0.885811	0.999907
ENSG00000181904	629.96	632.257	720.451	939.312	950.364	880.415	735.447	813.922	944.138	833.6	824.963	945.619	9850.45	C5orf24	820.871	-0.101331	0.145702	-0.695467	0.486763	0.999907
ENSG00000172244	52.4172	49.338	57.2123	15.797	53.1386	46.4487	52.9176	83.3591	69.3561	33.2301	29.8539	41.3772	584.446	C5orf34	48.7038	-0.172329	0.360237	-0.478376	0.632383	0.999907
ENSG00000248554	7.62432	0	1.05949	0	1.0219	3.51884	5.39976	14.9859	4.47459	2.84829	1.99026	0	42.9234	C5orf34-AS1	3.57695	-1.1466	1.16275	-0.986107	0.32408	NA
ENSG00000186493	0	0	0	184.703	155.328	162.571	0	0	0	302.868	214.948	215.969	1236.39	C5orf38	103.032	-0.545978	2.589	-0.210884	0.832978	0.999907
ENSG00000178776	38.1216	47.5107	56.1528	0	1.0219	0	88.556	81.4859	77.1866	0	4.97565	1.0092	396.02	C5orf46	33.0017	-0.82609	1.61318	-0.512089	0.608589	0.999907
ENSG00000187658	0	4.56833	1.05949	9.72121	27.5912	32.3734	3.23985	7.49296	0	13.292	11.9416	10.092	121.372	C5orf52	10.1143	0.711196	1.01326	0.701891	0.482747	NA
ENSG00000164241	146.768	133.395	155.745	157.97	140	135.124	139.314	121.761	166.678	133.87	129.367	100.92	1660.91	C5orf63	138.409	0.133509	0.149151	0.895126	0.37072	0.999907
ENSG00000225940	3.81216	0.913667	0	0	1.0219	0	2.1599	7.49296	0	0	0	0	15.4006	C5orf67	1.28338	-0.751149	2.1068	-0.356535	0.72144	NA
ENSG00000039537	9.53041	10.0503	15.8923	4.86061	3.06569	3.51884	3.23985	0	17.8983	0	0	0	68.0564	C6	5.67136	1.16617	1.25376	0.93014	0.352299	NA
ENSG00000185127	671.894	726.365	768.128	305.003	284.087	268.84	657.69	639.711	572.747	293.374	299.534	247.254	5734.63	C6orf120	477.886	0.158257	0.36343	0.435453	0.663234	0.999907
ENSG00000188112	2804.8	2986.78	2749.37	3483.84	3353.86	3466.76	2545.45	2597.25	2057.19	2831.2	2757.5	3236.5	34870.5	C6orf132	2905.88	0.233776	0.126755	1.84432	0.0651367	0.989873
ENSG00000204564	306.879	391.963	366.582	397.354	521.167	465.895	329.385	307.211	394.882	383.57	443.828	436.983	4745.7	C6orf136	395.475	0.0942663	0.161618	0.583267	0.559714	0.999907
ENSG00000197261	99.1162	122.431	83.6995	215.082	225.839	200.574	116.635	136.746	151.017	173.746	156.235	183.674	1864.8	C6orf141	155.4	0.0439267	0.275075	0.15969	0.873125	0.999907
ENSG00000204542	103.881	117.863	66.7477	20.6576	8.17517	1.40754	113.395	95.5352	43.6272	3.79772	3.98052	3.0276	582.096	C6orf15	48.508	0.275656	0.967528	0.284907	0.775715	0.999907
ENSG00000203872	9.53041	2.741	0	2.4303	12.2628	4.92638	0	5.61972	2.23729	3.79772	4.97565	19.1748	67.696	C6orf163	5.64133	-0.166449	0.967452	-0.172049	0.863399	NA
ENSG00000185689	0.953041	0	0	0	0	7.03769	0	2.80986	1.11865	5.69658	0	1.0092	18.625	C6orf201	1.55208	-0.366686	1.81318	-0.202233	0.839734	NA
ENSG00000181577	1474.35	1401.57	1569.1	774.051	817.517	773.442	1621.01	1714.95	1303.22	548.771	618.971	520.747	13137.7	C6orf223	1094.81	0.106045	0.352435	0.300892	0.763497	0.999907
ENSG00000221821	105.787	146.187	93.2348	55.897	29.635	16.8904	97.1956	145.176	54.8137	46.5221	54.7321	34.3128	880.384	C6orf226	73.3653	0.0476578	0.509793	0.0934845	0.925519	0.999907
ENSG00000204439	313.55	469.625	410.021	308.648	335.182	300.509	396.342	413.986	470.95	276.284	275.651	408.726	4379.48	C6orf47	364.956	-0.0682997	0.188206	-0.362899	0.71668	0.999907
ENSG00000137434	0	0	0	9.72121	5.10948	6.33392	9.71956	2.80986	2.23729	0.94943	5.97078	8.07359	50.9251	C6orf52	4.24376	-0.497033	1.1085	-0.448383	0.653877	NA
ENSG00000112308	2224.4	1970.78	2271.54	2551.82	2311.53	2116.94	2612.4	2303.15	2597.5	2215.97	2191.28	2112.25	27479.5	C6orf62	2289.96	-0.0617621	0.0968805	-0.637508	0.523794	0.999907
ENSG00000198663	1858.43	1914.13	2013.03	1239.45	1416.35	1349.83	2003.31	1904.15	1730.55	1251.35	1297.65	1247.37	19225.6	C6orf89	1602.13	0.0536811	0.188797	0.284333	0.776155	0.999907
ENSG00000112936	4.7652	5.482	7.41641	0	5.10948	0	2.1599	5.61972	32.4407	3.79772	0	5.04599	71.8372	C7	5.98643	-1.10543	1.13861	-0.970863	0.331617	NA
ENSG00000136197	0	2.741	2.11897	0	0	4.92638	10.7995	5.61972	0	0	0	0	26.2056	C7orf25	2.1838	-0.723948	1.97869	-0.365873	0.714459	NA
ENSG00000153790	81.0084	84.971	91.1159	25.5182	24.5255	35.1884	63.7171	59.007	71.5934	12.3426	6.96591	40.368	596.321	C7orf31	49.6935	0.432673	0.561575	0.770463	0.441025	0.999907
ENSG00000146540	795.789	977.624	985.323	782.557	708.174	841.707	651.211	803.62	935.188	908.605	979.208	901.215	10270.2	C7orf50	855.852	-0.0245781	0.136019	-0.180696	0.856606	0.999907
ENSG00000164746	4.7652	0	6.35692	0	2.04379	3.51884	2.1599	0	0	0	4.97565	0	23.8203	C7orf57	1.98503	1.23131	1.6424	0.7497	0.453435	NA
ENSG00000176919	11.4365	7.30934	1.05949	15.797	7.15327	9.85276	5.39976	3.74648	4.47459	7.59544	13.9318	15.138	102.894	C8G	8.57453	0.0596365	0.615521	0.0968878	0.922816	NA
ENSG00000182307	3158.38	3352.24	3236.73	1343.96	1563.5	1558.85	2096.19	2221.66	2123.19	1762.14	1920.6	1775.18	26112.6	C8orf33	2176.05	0.256488	0.25293	1.01406	0.310552	0.999907
ENSG00000288596	27.6382	58.4747	50.8554	35.2394	31.6788	24.6319	32.3985	47.7676	55.9323	34.1795	46.7711	26.2392	471.807	C8orf44	39.3172	-0.0928784	0.314324	-0.295486	0.767622	0.999907
ENSG00000241852	98.1632	134.309	144.09	212.651	285.109	327.252	142.554	130.19	137.593	280.082	189.075	233.125	2314.19	C8orf58	192.85	0.111547	0.325154	0.34306	0.731553	0.999907
ENSG00000171060	2.85912	3.65467	6.35692	59.5424	45.9853	54.1902	16.1993	5.61972	1.11865	65.5107	71.6494	117.067	449.753	C8orf74	37.4795	-0.684256	0.922477	-0.74176	0.458233	0.999907
ENSG00000189376	41.9338	26.4963	23.3087	20.6576	23.5036	13.3716	31.3186	43.0845	50.3391	24.6852	32.8393	20.184	351.722	C8orf76	29.3102	-0.441383	0.353657	-1.24805	0.212012	0.999907
ENSG00000213563	930.168	996.811	935.527	781.342	712.262	636.207	1133.95	1214.8	1010.14	691.185	791.128	828.552	10662.1	C8orf82	888.505	-0.183709	0.180228	-1.01931	0.308054	0.999907
ENSG00000188959	1447.67	1391.51	1273.5	896.782	953.429	995.129	1293.78	1190.44	1214.85	920.948	1104.59	751.853	13434.5	C9orf152	1119.54	0.103748	0.182403	0.568785	0.569502	0.999907
ENSG00000187753	0	0	1.05949	0	0	0	0	0	0	0	0	15.138	16.1975	C9orf153	1.34979	-3.34894	3.02631	-1.10661	0.268463	NA
ENSG00000196366	12.3895	18.2733	26.4872	2.4303	12.2628	0	3.23985	6.55634	0	15.1909	15.9221	7.06439	119.817	C9orf163	9.98472	0.57542	0.945461	0.608613	0.542781	NA
ENSG00000164972	11.4365	3.65467	1.05949	36.4545	30.6569	11.9641	4.31981	8.42958	6.71188	18.0392	34.8295	32.2944	199.85	C9orf24	16.6542	-0.144648	0.758081	-0.190807	0.848676	0.999907
ENSG00000135045	164.876	116.036	184.351	229.664	184.963	183.684	77.7565	134.873	120.814	210.774	151.26	148.352	1907.4	C9orf40	158.95	0.330994	0.243165	1.36119	0.173452	0.999907
ENSG00000157653	9.53041	35.633	22.2492	35.2394	14.3065	25.3357	26.9988	27.162	20.1356	18.9886	18.9075	17.1564	271.643	C9orf43	22.6369	0.135118	0.377069	0.358339	0.72009	0.999907
ENSG00000179058	21.9199	7.30934	8.4759	3.64545	0	0	0	9.3662	10.0678	0	0	0	60.7846	C9orf50	5.06539	1.09029	1.68248	0.648024	0.516969	NA
ENSG00000204669	6.67128	0	0	0	0	0	5.39976	0	3.35594	0	0	0	15.427	C9orf57	1.28558	-0.383442	2.93901	-0.130466	0.896197	NA
ENSG00000165118	289.724	264.05	272.288	298.927	309.635	308.954	325.065	337.183	319.933	429.143	417.955	467.259	4040.12	C9orf64	336.676	-0.397862	0.134432	-2.95957	0.00308074	0.279752
ENSG00000147894	172.5	189.129	176.934	326.876	303.503	296.287	160.913	162.972	120.814	447.182	404.023	446.066	3207.2	C9orf72	267.266	-0.250196	0.362798	-0.689628	0.490428	0.999907
ENSG00000136819	737.653	775.703	753.295	891.921	942.188	936.716	651.211	718.387	897.154	1353.89	1344.42	1215.08	11217.6	C9orf78	934.801	-0.295036	0.20686	-1.42626	0.153793	0.999907
ENSG00000155621	276.382	244.863	188.589	261.258	307.591	301.213	159.833	193.88	231.56	310.464	317.446	422.854	3215.93	C9orf85	267.994	-0.0501604	0.242716	-0.206663	0.836273	0.999907
ENSG00000133742	0	2.741	8.4759	27.9485	23.5036	16.8904	10.7995	1.87324	0	0.94943	2.98539	27.2484	123.415	CA1	10.2846	0.857151	1.08994	0.786417	0.431623	NA
ENSG00000063180	18.1078	5.482	19.0708	4.86061	10.219	7.03769	24.8389	34.6549	62.6442	11.3932	20.8977	0	219.207	CA11	18.2672	-1.25262	0.745933	-1.67927	0.093099	0.999907
ENSG00000074410	341.189	358.157	243.682	4771.9	6085.39	5979.22	551.855	506.711	389.289	3292.62	2782.38	3384.85	28687.3	CA12	2390.6	0.704863	0.909486	0.775013	0.438332	0.999907
ENSG00000185015	391.7	357.244	306.192	199.285	197.226	228.021	458.979	404.62	347.899	180.392	224.899	239.18	3535.64	CA13	294.636	-0.143239	0.278425	-0.514463	0.606929	0.999907
ENSG00000118298	16.2017	25.5827	10.5949	29.1636	48.0291	42.2261	18.3592	20.6056	7.83052	45.5727	23.8831	50.4599	338.509	CA14	28.2091	0.0436164	0.499898	0.0872506	0.930472	0.999907
ENSG00000104267	4.7652	7.30934	8.4759	692.636	776.641	810.742	34.5584	18.7324	43.6272	501.299	369.193	501.572	3769.55	CA2	314.129	0.647127	1.22697	0.527419	0.597903	0.999907
ENSG00000164879	67.6659	39.2877	24.3682	6.07576	14.3065	11.2603	35.6384	39.338	30.2035	0	18.9075	26.2392	313.291	CA3	26.1076	0.11866	0.737343	0.160929	0.872149	0.999907
ENSG00000253549	4.7652	2.741	0	30.3788	21.4598	23.9281	2.1599	1.87324	3.35594	26.5841	45.776	9.08279	172.105	CA3-AS1	14.3421	-0.0961548	0.984634	-0.0976554	0.922206	NA
ENSG00000167434	6.67128	5.482	3.17846	1.21515	4.08759	0	0	0	0	1.89886	0	0	22.5333	CA4	1.87778	3.2427	1.55765	2.08179	0.0373615	NA
ENSG00000169239	87.6797	136.136	105.949	91.1364	91.9707	110.492	93.9558	78.676	45.8645	86.3982	122.401	80.7359	1131.39	CA5B	94.2829	0.295555	0.235182	1.2567	0.208861	0.999907
ENSG00000290746	15.2486	18.2733	13.7733	81.4151	30.6569	29.5583	20.5191	28.0986	21.2543	34.1795	42.7906	39.3588	375.126	CA5BP1	31.2605	0.0100479	0.465022	0.0216075	0.982761	0.999907
ENSG00000131686	25.7321	10.0503	22.2492	0	0	0	5.39976	4.6831	15.661	0	0	0	83.7756	CA6	6.9813	1.17726	1.69563	0.694288	0.487501	NA
ENSG00000168748	0	2.741	0	2.4303	4.08759	2.81507	5.39976	6.55634	11.1865	3.79772	1.99026	10.092	51.0965	CA7	4.25804	-1.67641	0.826022	-2.0295	0.0424072	NA
ENSG00000178538	30.4973	35.633	21.1897	25.5182	27.5912	21.8168	3.23985	1.87324	12.3051	13.292	9.9513	13.1196	216.027	CA8	18.0023	1.59485	0.446489	3.57199	0.000354285	0.0879893
ENSG00000107159	1638.28	1391.51	1536.26	2002.57	2137.81	2152.12	1789.48	1646.58	1342.38	1439.34	963.286	870.939	18910.5	CA9	1575.88	0.431464	0.206111	2.09336	0.0363173	0.859015
ENSG00000120159	438.399	406.582	394.129	646.461	749.05	705.88	320.746	280.986	306.509	815.561	825.958	744.789	6635.05	CAAP1	552.921	0.0198264	0.331619	0.0597869	0.952325	0.999907
ENSG00000135932	2820.05	2768.41	2651.9	2617.44	2674.3	2540.61	2747.4	2406.18	2482.28	2762.84	2656	2593.64	31721	CAB39	2643.42	0.0385384	0.0645617	0.596923	0.550559	0.999907
ENSG00000102547	771.963	789.408	647.347	72.9091	49.051	54.1902	672.81	770.838	792.002	58.8647	39.8052	47.4323	4766.62	CAB39L	397.218	0.00197278	0.969713	0.0020344	0.998377	0.999907
ENSG00000099991	1705.94	1501.15	1751.33	1114.29	1364.23	1245.67	1860.76	1661.56	1408.38	1236.16	1251.87	1230.21	17331.6	CABIN1	1444.3	0.00571932	0.162918	0.0351056	0.971996	0.999907
ENSG00000134508	796.742	1111.93	982.144	410.721	260.584	329.364	874.761	742.739	800.951	374.076	406.013	498.544	7588.57	CABLES1	632.381	0.0740581	0.374862	0.197561	0.843388	0.999907
ENSG00000149679	242.072	261.309	309.37	91.1364	111.387	96.4163	315.346	326.88	276.306	140.516	111.455	98.9015	2381.09	CABLES2	198.424	-0.191221	0.414282	-0.461571	0.644389	0.999907
ENSG00000157782	16.2017	23.7553	28.6061	94.7818	84.8174	48.56	78.8365	80.5493	128.644	70.2579	56.7224	57.5243	769.257	CABP1	64.1048	-0.675151	0.433822	-1.55629	0.11964	0.999907
ENSG00000256008	2.85912	2.741	10.5949	12.1515	20.4379	14.0754	24.8389	22.4789	33.5594	4.74715	3.98052	2.0184	154.483	CABP1-DT	12.8736	-0.541117	0.749776	-0.721705	0.470476	NA
ENSG00000175544	49.5581	52.9927	39.201	17.0121	25.5474	19.0018	10.7995	21.5422	16.7797	33.2301	26.8685	47.4323	359.965	CABP4	29.9971	0.374354	0.435571	0.859454	0.39009	0.999907
ENSG00000100314	0	1.82733	0	12.1515	7.15327	9.85276	0	2.80986	0	7.59544	5.97078	9.08279	56.4438	CABP7	4.70365	0.276867	1.23972	0.22333	0.823279	NA
ENSG00000154040	8.57736	0	19.0708	23.0879	2.04379	14.7791	9.71956	11.2394	4.47459	9.4943	9.9513	10.092	122.53	CABYR	10.2108	0.288143	0.730439	0.394479	0.693228	NA
ENSG00000160325	393.606	345.366	366.582	808.076	662.189	666.469	258.108	370.901	310.984	836.448	666.737	954.702	6640.17	CACFD1	553.347	-0.0680021	0.35638	-0.190813	0.848672	0.999907
ENSG00000158966	300.208	186.388	246.86	35.2394	15.3284	30.2621	185.752	202.31	224.848	15.1909	46.7711	8.07359	1497.23	CACHD1	124.769	0.254101	0.798844	0.318086	0.75042	0.999907
ENSG00000141837	7.62432	0	16.9518	18.2273	14.3065	7.74146	8.63961	6.55634	7.83052	11.3932	5.97078	18.1656	123.407	CACNA1A	10.2839	0.133322	0.655771	0.203306	0.838896	NA
ENSG00000148408	9.53041	1.82733	0	0	0	0	1.07995	0	0	0	0	0	12.4377	CACNA1B	1.03647	2.86615	2.90345	0.987151	0.323568	NA
ENSG00000151067	45.7459	35.633	68.8666	189.564	146.131	138.642	30.2386	59.9436	54.8137	193.684	145.289	137.251	1245.8	CACNA1C	103.817	0.00604753	0.50535	0.011967	0.990452	0.999907
ENSG00000246627	5.71824	1.82733	4.23795	0	2.04379	4.22261	0	0	0	1.89886	2.98539	2.0184	24.9526	CACNA1C-AS1	2.07938	1.38673	1.18297	1.17224	0.2411	NA
ENSG00000157388	276.382	394.704	345.393	151.894	112.409	92.1937	323.985	376.521	312.102	90.1959	114.44	86.7911	2677.01	CACNA1D	223.084	0.0743958	0.470979	0.15796	0.874488	0.999907
ENSG00000198216	4.7652	10.964	12.7138	0	5.10948	0	26.9988	22.4789	7.83052	0	11.9416	1.0092	103.811	CACNA1E	8.65096	-1.06774	1.13906	-0.937388	0.348559	NA
ENSG00000102001	11.4365	0.913667	4.23795	0	1.0219	0	10.7995	9.3662	6.71188	0	11.9416	0	56.4291	CACNA1F	4.70243	-1.14041	1.32818	-0.858625	0.390547	NA
ENSG00000006283	5.71824	0	4.23795	3.64545	4.08759	3.51884	0	7.49296	0	12.3426	8.95617	4.0368	54.0366	CACNA1G	4.50305	-0.642836	1.00997	-0.636491	0.524457	NA
ENSG00000196557	10.4834	0	2.11897	1.21515	0	2.81507	0	0	0	5.69658	0	0	22.3292	CACNA1H	1.86077	1.53317	2.00514	0.76462	0.444498	NA
ENSG00000100346	0.953041	0	0	0	0	0	1.07995	1.87324	0	5.69658	1.99026	0	11.5931	CACNA1I	0.966089	-2.84765	1.96693	-1.44776	0.147684	NA
ENSG00000153956	5.71824	0.913667	0	1.21515	0	2.11131	0	10.3028	7.83052	0	1.99026	0	30.082	CACNA2D1	2.50683	-1.00328	1.53969	-0.651615	0.51465	NA
ENSG00000007402	3.81216	2.741	9.53538	8.50606	8.17517	5.63015	15.1193	21.5422	12.3051	8.54487	24.8782	3.0276	123.817	CACNA2D2	10.3181	-1.17007	0.573485	-2.04027	0.0413233	NA
ENSG00000151062	325.94	370.949	415.319	2.4303	20.4379	28.1507	259.188	275.366	283.018	18.0392	46.7711	26.2392	2071.85	CACNA2D4	172.654	0.356552	1.04045	0.342689	0.731833	0.999907
ENSG00000067191	112.459	141.618	116.544	54.6818	22.4817	45.745	147.953	111.458	98.4409	18.0392	62.6932	49.4507	981.564	CACNB1	81.797	0.0170468	0.509452	0.033461	0.973307	0.999907
ENSG00000165995	20.9669	3.65467	13.7733	31.5939	12.2628	9.85276	29.1587	14.0493	21.2543	15.1909	13.9318	3.0276	188.717	CACNB2	15.7264	-0.0778776	0.573708	-0.135744	0.892023	NA
ENSG00000167535	647.115	695.301	725.749	605.145	468.028	403.259	844.522	779.267	714.815	510.794	420.94	512.673	7327.61	CACNB3	610.634	-0.0942296	0.219393	-0.429501	0.667559	0.999907
ENSG00000182389	2.85912	4.56833	4.23795	0	3.06569	9.14899	5.39976	2.80986	1.11865	0	1.99026	3.0276	38.2262	CACNB4	3.18552	0.772852	0.922622	0.837669	0.402216	NA
ENSG00000075461	207.763	264.05	208.719	82.6303	48.0291	60.5241	456.819	441.148	231.56	208.875	153.25	204.867	2568.23	CACNG4	214.02	-0.960645	0.443566	-2.16573	0.0303318	0.795953
ENSG00000142408	0.953041	8.223	7.41641	30.3788	11.2409	14.0754	3.23985	9.3662	0	6.64601	7.96104	9.08279	108.583	CACNG8	9.04861	0.977803	0.770693	1.26873	0.204537	NA
ENSG00000105298	252.556	248.517	211.897	266.118	287.153	269.543	253.789	268.81	168.916	275.335	343.32	254.318	3100.27	CACTIN	258.356	-0.0275558	0.169219	-0.162841	0.870644	0.999907
ENSG00000226800	2.85912	0	2.11897	1.21515	0	0	0	1.87324	5.59323	0	0	0	13.6597	CACTIN-AS1	1.13831	-0.273348	2.08833	-0.130893	0.89586	NA
ENSG00000151893	1550.6	1220.66	1473.75	1525.01	1754.6	1849.5	1595.09	1282.23	1384.88	1270.34	1411.09	1355.35	17673.1	CACUL1	1472.76	0.176229	0.120035	1.46814	0.142066	0.999907
ENSG00000116161	1520.1	1539.53	1534.14	2190.92	2576.2	2480.08	1961.19	1719.63	2048.24	2635.62	2447.02	2014.36	24667	CACYBP	2055.59	-0.115248	0.186366	-0.618397	0.536314	0.999907
ENSG00000177855	3.81216	1.82733	6.35692	9.72121	17.3722	5.63015	10.7995	9.3662	14.5424	23.7358	17.9123	9.08279	130.159	CACYBPP2	10.8466	-0.952247	0.55807	-1.70632	0.0879482	NA
ENSG00000084774	1328.54	1215.18	1468.45	997.639	1044.38	1064.1	1489.25	1613.8	1366.99	978.863	1053.84	906.261	14527.3	CAD	1210.61	-0.0576751	0.180336	-0.31982	0.749105	0.999907
ENSG00000182985	663.316	683.423	726.808	23.0879	14.3065	19.7055	359.624	456.134	657.764	21.8369	10.9464	59.5427	3696.49	CADM1	308.041	0.444455	1.13748	0.390736	0.695993	0.999907
ENSG00000175161	6.67128	2.741	12.7138	0	1.0219	0	2.1599	0.93662	14.5424	0	0	0	40.7869	CADM2	3.39891	0.400364	1.61339	0.248151	0.804018	NA
[truncated: 17,061 more rows]

## Sheet: EGR2_combined_DESeq2_all
rowname	E061ReadsPerGene.out.tab	E062ReadsPerGene.out.tab	E063ReadsPerGene.out.tab	E871ReadsPerGene.out.tab	E872ReadsPerGene.out.tab	E873ReadsPerGene.out.tab	SC61ReadsPerGene.out.tab	SC62ReadsPerGene.out.tab	SC63ReadsPerGene.out.tab	SC81ReadsPerGene.out.tab	SC82ReadsPerGene.out.tab	SC83ReadsPerGene.out.tab	sum	Gene.name	baseMean	log2FoldChange	lfcSE	stat	pvalue	padj
ENSG00000148584	302.252	253.224	306.68	12.9538	14.2466	56.6434	299.594	268.659	384.834	18.202	11.0291	20.3302	1948.65	A1CF	162.387	-0.0828045	1.01327	-0.0817199	0.934869	0.99988
ENSG00000245105	0	0	3.00666	3.23845	13.0594	0	7.68191	0	7.96994	0	0	6.09906	41.0554	A2M-AS1	3.42128	-0.18031	1.70075	-0.106018	0.915568	NA
ENSG00000166535	40.7179	61.0925	52.6166	7.55639	0	3.3986	19.7535	27.5304	39.8497	19.16	3.00794	12.1981	286.882	A2ML1	23.9068	0.452869	0.857345	0.528223	0.597344	0.99988
ENSG00000128274	339.838	315.202	269.848	616.386	685.024	666.126	231.555	183.22	104.748	387.99	281.743	410.67	4492.35	A4GALT	374.362	0.852789	0.35167	2.42497	0.0153095	0.509667
ENSG00000094914	688.289	720.715	763.692	477.132	525.937	666.126	632.111	694.906	709.325	570.01	552.458	460.479	7461.18	AAAS	621.765	0.0875386	0.164097	0.533456	0.593718	0.99988
ENSG00000081760	743.101	687.955	738.136	984.49	1029.32	893.832	672.715	749.967	740.066	918.723	986.603	898.595	10043.5	AACS	836.958	0.0302145	0.153825	0.196422	0.84428	0.99988
ENSG00000114771	6.26429	5.31239	21.0466	313.051	239.818	377.245	31.825	26.5811	34.1569	223.214	218.577	285.639	1782.73	AADAC	148.561	0.230489	1.02507	0.224853	0.822094	0.99988
ENSG00000242908	0	4.42699	0	5.39742	0	0	0	1.89865	0	0	0	4.06604	15.7891	AADACL2-AS1	1.31576	0.712012	2.40316	0.296281	0.767015	NA
ENSG00000291076	0	0	1.50333	0	5.93609	0	0	3.7973	20.4941	0	0	9.1486	40.8794	AADACP1	3.40662	-2.19233	1.92034	-1.14164	0.253605	NA
ENSG00000109576	100.229	103.592	91.7032	307.653	287.307	284.35	181.073	173.726	171.923	391.822	336.889	409.654	2839.92	AADAT	236.66	-0.506114	0.393064	-1.28761	0.197881	0.99988
ENSG00000103591	1930.18	1923.97	1876.91	2244.25	2191.6	2295.19	1585.76	1626.19	1775.02	1821.16	2131.62	2242.42	23644.3	AAGAB	1970.36	0.155861	0.121849	1.27913	0.20085	0.99988
ENSG00000115977	410.311	343.535	401.389	435.032	548.494	604.951	391.777	331.314	276.671	358.292	379	450.314	4931.08	AAK1	410.923	0.324885	0.178746	1.81758	0.0691279	0.848518
ENSG00000087884	13.3116	16.8226	23.3016	20.5102	22.5571	13.5944	16.4612	22.7838	25.0484	22.034	29.0767	10.1651	235.667	AAMDC	19.6389	-0.191485	0.354592	-0.540015	0.589186	0.99988
ENSG00000127837	2115.76	2047.04	2283.56	2603.72	2694.98	2491.18	2064.24	1998.33	2003.87	2757.13	2956.8	3029.2	29045.8	AAMP	2420.48	-0.0573165	0.1541	-0.371943	0.709935	0.99988
ENSG00000129673	0	0	0	0	0	0	0	9.49325	3.41569	0	0	0	12.9089	AANAT	1.07574	-3.61655	3.03059	-1.19335	0.232733	NA
ENSG00000131043	1123.66	1023.52	1089.92	586.16	771.691	591.357	1066.69	1094.57	1193.21	705.089	706.865	575.345	10528.1	AAR2	877.339	-0.041683	0.247138	-0.168663	0.866062	0.99988
ENSG00000090861	2839.29	2627.86	2975.84	1923.64	2242.65	2050.49	2862.06	2578.37	2330.64	2053	2262.97	1720.95	28467.8	AARS1	2372.31	0.0868004	0.163817	0.529862	0.596208	0.99988
ENSG00000124608	433.019	439.158	382.598	360.548	429.773	377.245	379.706	426.247	355.232	479.958	458.209	508.255	5029.95	AARS2	419.162	-0.106771	0.12599	-0.847458	0.39674	0.99988
ENSG00000266967	19.5759	14.1664	9.01999	0	10.685	4.53147	5.48708	14.2399	9.1085	21.076	11.0291	3.04953	121.969	AARSD1	10.1641	-0.13348	0.713873	-0.18698	0.851677	0.99988
ENSG00000234969	4.69822	0.885399	0.751666	0	0	5.66434	0	1.89865	2.27713	0	2.00529	0	18.1807	AARSD1P1	1.51506	0.964084	1.54359	0.624573	0.532252	NA
ENSG00000157426	151.126	129.268	171.38	147.889	223.197	181.259	155.833	124.362	129.796	191.6	221.585	147.394	1974.69	AASDH	164.557	0.0458335	0.203626	0.225087	0.821912	0.99988
ENSG00000149313	415.792	394.888	462.274	463.099	341.918	473.539	440.063	534.47	526.016	596.835	528.394	366.96	5544.25	AASDHPPT	462.021	-0.230014	0.149332	-1.54028	0.123491	0.979796
ENSG00000008311	172.268	155.83	146.575	0	2.37443	13.5944	223.873	158.537	148.013	0	0	6.09906	1027.16	AASS	85.597	-0.128148	1.67604	-0.0764588	0.939054	0.99988
ENSG00000215458	0	0	3.00666	52.8947	60.5481	19.2587	2.19483	5.69595	0	50.774	21.0556	7.11557	222.544	AATBC	18.5453	0.637619	1.26955	0.502239	0.6155	0.99988
ENSG00000275700	1556.68	1776.11	1617.58	1378.5	1423.47	1431.94	1191.79	1343.29	1297.96	1422.63	1460.85	1365.17	17266	AATF	1438.83	0.185026	0.0978878	1.89019	0.0587332	0.810201
ENSG00000181409	1295.14	1293.57	1410.88	1861.03	1958.91	1549.76	1186.31	1197.1	1172.72	1481.07	1381.65	1687.41	17475.5	AATK	1456.29	0.208165	0.156918	1.32658	0.184648	0.99988
ENSG00000281376	3.91518	0	0	0	5.93609	5.66434	0	0	0	0	0	0	15.5156	ABALON	1.29297	3.77222	2.63125	1.43362	0.151681	NA
ENSG00000183044	57.9447	43.3845	42.8449	226.692	123.471	175.594	154.736	131.956	133.212	332.426	292.773	257.177	1972.21	ABAT	164.351	-0.963074	0.444855	-2.16492	0.030394	0.654968
ENSG00000165029	2.34911	24.7912	9.01999	36.7025	35.6165	20.3916	18.6561	17.0878	11.3856	77.5981	69.1825	96.5685	419.35	ABCA1	34.9458	-1.18241	0.658202	-1.79642	0.072428	0.854795
ENSG00000154263	0	0.885399	3.00666	29.1461	27.306	2.26574	0	2.84797	0	29.698	17.045	41.6769	153.878	ABCA10	12.8231	-0.553039	1.29847	-0.425915	0.67017	0.99988
ENSG00000251595	0	0	0.751666	0	2.37443	0	0	0	0	1.916	17.045	11.1816	33.2687	ABCA11P	2.77239	-3.38453	1.92662	-1.75672	0.0789647	NA
ENSG00000144452	3.91518	2.6562	1.50333	300.097	188.768	292.28	2.19483	0	1.13856	399.486	573.513	479.793	2245.34	ABCA12	187.112	-0.884119	1.61755	-0.546579	0.584668	0.99988
ENSG00000179869	135.465	185.934	148.83	72.3255	24.9316	41.9161	71.332	69.3007	48.9582	45.026	105.278	73.1888	1022.49	ABCA13	85.2071	0.565124	0.443617	1.2739	0.202699	0.99988
ENSG00000238098	1.56607	0	0	3.23845	1.18722	0	4.38966	5.69595	0	0	2.00529	0	18.0826	ABCA17P	1.50689	-1.03277	1.74312	-0.592484	0.553527	NA
ENSG00000107331	1735.99	1275.86	1916	1542.58	2393.43	1775.2	1675.75	1473.35	1202.32	1978.27	1985.24	2202.78	21156.8	ABCA2	1763.06	0.0162595	0.191182	0.0850473	0.932224	0.99988
ENSG00000167972	6.26429	1.7708	9.01999	419.919	406.028	300.21	9.87674	20.8851	5.69281	146.574	245.648	211.434	1783.32	ABCA3	148.61	0.835962	1.21903	0.685761	0.492864	0.99988
ENSG00000154265	238.826	181.507	248.801	120.902	251.69	180.126	246.918	240.179	272.116	182.978	190.503	229.731	2584.28	ABCA5	215.357	-0.15476	0.205895	-0.751648	0.452263	0.99988
ENSG00000154262	2.34911	0	0	4.31794	5.93609	0	1.09742	0	3.41569	0	2.00529	10.1651	29.2866	ABCA6	2.44055	-0.42321	1.53029	-0.276555	0.782122	NA
ENSG00000064687	250.572	249.682	244.291	254.758	406.028	319.469	179.976	143.348	160.537	273.988	265.701	310.036	3058.39	ABCA7	254.866	0.368877	0.237303	1.55445	0.120076	0.972214
ENSG00000085563	106.493	105.362	138.306	32.3845	37.9909	91.7623	59.2604	102.527	333.599	5.748	0	12.1981	1025.63	ABCB1	85.4693	-0.00110798	0.909982	-0.00121759	0.999029	0.99988
ENSG00000135776	646.788	667.591	668.231	682.234	358.54	447.483	604.676	573.392	611.408	570.968	640.691	454.38	6926.38	ABCB10	577.198	0.00790505	0.184999	0.0427302	0.965917	0.99988
ENSG00000073734	10.1795	0	4.50999	22.6692	13.0594	36.2518	4.38966	9.49325	0	31.614	34.09	47.776	214.033	ABCB11	17.8361	-0.563964	0.971613	-0.580441	0.561617	0.99988
ENSG00000005471	3.13214	6.19779	7.51666	0	0	0	2.19483	13.2905	0	0	0	0	32.332	ABCB4	2.69433	0.130746	1.97337	0.0662552	0.947175	NA
ENSG00000115657	3.91518	5.31239	2.255	2.15897	10.685	0	1.09742	0	0	0.958001	0	0	26.3819	ABCB6	2.19849	3.45833	1.3899	2.48819	0.0128395	NA
ENSG00000131269	672.628	611.811	597.574	464.178	466.576	452.014	688.079	636.048	791.301	532.648	497.312	518.42	6928.59	ABCB7	577.383	-0.16425	0.169739	-0.967663	0.333213	0.99988
ENSG00000197150	1180.04	1225.39	1299.63	616.386	696.896	648	1323.48	1230.32	946.146	452.176	544.437	516.387	10679.3	ABCB8	889.941	0.177385	0.32326	0.548737	0.583186	0.99988
ENSG00000150967	288.94	340.879	301.418	136.015	156.713	117.818	233.749	240.179	257.315	130.288	166.439	167.724	2537.48	ABCB9	211.456	0.169664	0.307064	0.552534	0.580583	0.99988
ENSG00000103222	1126.01	1199.72	983.179	1134.54	1034.07	1341.32	1187.4	1169.57	923.374	1219.54	1209.19	1228.96	13756.9	ABCC1	1146.4	-0.0256963	0.115443	-0.22259	0.823855	0.99988
ENSG00000124574	322.611	409.054	377.336	402.648	397.718	313.804	414.823	474.662	397.358	330.51	359.95	374.076	4574.55	ABCC10	381.213	-0.0811422	0.132052	-0.61447	0.538905	0.99988
ENSG00000121270	0	0	1.50333	10.7948	15.4338	9.06294	0	0	0	3.832	15.0397	11.1816	66.8482	ABCC11	5.57069	0.278338	1.49666	0.185973	0.852466	NA
ENSG00000291052	0	0	0	0	0	0	0	1.89865	0	0	3.00794	10.1651	15.0717	ABCC13	1.25597	-3.83984	2.66992	-1.43818	0.150382	NA
ENSG00000023839	691.421	755.245	603.588	7.55639	22.5571	126.881	480.668	510.737	576.113	43.11	50.1323	25.4128	3893.42	ABCC2	324.452	0.38894	1.04733	0.371365	0.710366	0.99988
ENSG00000108846	4327.06	4186.17	4654.31	4134.43	4897.27	3878.94	4274.43	4163.74	3420.24	3694.05	3561.4	4219.54	49411.6	ABCC3	4117.63	0.160442	0.0998606	1.60666	0.10813	0.950351
ENSG00000125257	1295.92	1486.58	923.045	87.4382	157.9	155.203	1064.49	1053.75	1346.92	134.12	209.553	94.5355	8009.47	ABCC4	667.456	0.0733649	0.851684	0.0861409	0.931354	0.99988
ENSG00000114770	432.236	345.306	460.019	424.237	400.092	501.86	395.069	468.966	442.901	484.748	492.299	538.751	5386.49	ABCC5	448.874	-0.139591	0.126497	-1.10351	0.269806	0.99988
ENSG00000091262	116.672	81.4567	108.24	70.1665	62.9225	47.5804	97.6699	123.412	113.856	35.446	27.0714	74.2053	958.7	ABCC6	79.8916	0.0511413	0.393144	0.130083	0.896501	0.99988
ENSG00000291057	14.0946	7.08319	3.75833	12.9538	8.31052	30.5874	17.5586	12.3412	22.7713	32.572	12.0317	20.3302	194.393	ABCC6P1	16.1994	-0.630374	0.521296	-1.20924	0.226569	0.99988
ENSG00000006071	0	0	9.01999	2.15897	4.74887	0	0	3.7973	10.2471	5.748	4.01058	0	39.7308	ABCC8	3.3109	-0.569793	1.44716	-0.393731	0.69378	NA
ENSG00000101986	303.035	320.514	284.881	365.945	541.371	292.28	244.724	274.355	289.195	349.67	262.693	388.307	3916.97	ABCD1	326.414	0.218465	0.201556	1.08389	0.278412	0.99988
ENSG00000117528	1241.11	1316.59	1392.84	2072.61	1808.13	2095.8	1356.41	1208.49	1198.91	2212.02	1991.25	2173.3	20067.5	ABCD3	1672.29	-0.0311512	0.224895	-0.138515	0.889834	0.99988
ENSG00000119688	319.479	360.357	336.746	600.193	733.7	641.203	286.425	355.997	395.081	491.454	570.505	694.277	5785.42	ABCD4	482.118	0.097188	0.283253	0.343114	0.731513	0.99988
ENSG00000164163	1290.44	1218.31	1157.57	1685.08	1279.82	1581.48	1225.81	1125.9	1221.68	1841.28	2080.49	1726.03	17433.9	ABCE1	1452.82	-0.167526	0.189086	-0.885978	0.375629	0.99988
ENSG00000204574	1941.15	1870.85	1892.69	2065.05	1912.61	2077.68	1656	1858.78	1884.32	1950.49	1938.11	2035.05	23082.8	ABCF1	1923.57	0.0541552	0.0768634	0.704565	0.481081	0.99988
ENSG00000033050	259.185	239.943	278.116	348.673	360.914	440.685	216.191	246.824	215.188	370.746	362.958	456.413	3795.84	ABCF2	316.32	0.0428119	0.242341	0.17666	0.859776	0.99988
ENSG00000161204	1237.98	1085.5	1138.02	1061.13	948.586	1136.27	1076.56	1157.23	1069.11	1014.52	1094.89	1059.2	13079	ABCF3	1089.92	0.0310886	0.0877029	0.354477	0.722982	0.99988
ENSG00000160179	12.5286	10.6248	15.0333	35.623	51.0503	31.7203	10.9742	23.7331	12.5242	46.942	18.0476	55.9081	324.709	ABCG1	27.0591	-0.116898	0.543479	-0.215092	0.829696	0.99988
ENSG00000118777	117.455	131.924	70.6566	0	2.37443	12.4615	105.352	104.426	173.062	5.748	1.00265	23.3797	747.842	ABCG2	62.3202	-0.30045	1.25236	-0.239907	0.810402	0.99988
ENSG00000138075	0	12.3956	6.01333	0	11.8722	27.1888	12.0716	2.84797	15.9399	18.202	19.0503	9.1486	134.73	ABCG5	11.2275	-0.436717	0.896331	-0.487227	0.626098	0.99988
ENSG00000143921	0	5.31239	7.51666	15.1128	14.2466	11.3287	7.68191	6.64527	0	13.412	5.01323	25.4128	111.682	ABCG8	9.30686	-0.135319	0.883156	-0.153222	0.878223	0.99988
ENSG00000143994	7.04732	5.31239	6.01333	0	0	0	0	5.69595	0	0	7.01852	0	31.0875	ABHD1	2.59063	0.540078	1.90758	0.283122	0.777083	NA
ENSG00000144827	635.825	692.382	642.674	1661.33	1434.16	1834.11	590.409	541.115	700.216	1792.42	1569.14	1550.18	13644	ABHD10	1137	0.0327185	0.388358	0.0842482	0.932859	0.99988
ENSG00000106077	1409.46	1465.34	1404.11	1499.4	1539.82	1445.54	1315.8	1498.03	1408.4	1580.7	1308.45	1631.5	17506.6	ABHD11	1458.88	0.00274148	0.0868253	0.0315746	0.974811	0.99988
ENSG00000225969	295.988	239.943	340.505	110.107	176.895	74.7693	193.145	223.091	258.454	98.6741	78.2064	89.4529	2179.23	ABHD11-AS1	181.603	0.398564	0.413265	0.964427	0.334832	0.99988
ENSG00000100997	2963.79	2752.71	2899.17	2340.32	2347.13	1980.25	2960.83	3070.12	2725.72	2109.52	1982.23	2099.09	30230.9	ABHD12	2519.24	0.0324378	0.162676	0.199401	0.841949	0.99988
ENSG00000131969	919.284	1011.13	866.671	19.4307	16.621	28.3217	784.652	731.929	590.914	2.874	2.00529	2.03302	4975.86	ABHD12B	414.655	0.436703	1.42275	0.306944	0.758886	0.99988
ENSG00000139826	523.851	643.685	490.086	486.848	447.581	430.49	628.819	567.696	759.421	423.436	441.164	506.222	6349.3	ABHD13	529.108	-0.136861	0.17654	-0.775244	0.438195	0.99988
ENSG00000248487	25.8402	36.3014	22.55	57.2127	27.306	15.8601	25.2405	31.3277	43.2654	49.816	20.0529	37.6109	392.384	ABHD14A	32.6987	-0.166583	0.37085	-0.449192	0.653293	0.99988
ENSG00000114779	718.827	678.216	711.827	956.423	1031.69	1259.75	823.061	756.612	770.807	960.875	813.146	950.437	10431.7	ABHD14B	869.306	0.0766376	0.177723	0.43122	0.666309	0.99988
ENSG00000168792	463.557	575.509	444.234	316.289	229.133	299.077	402.751	473.713	351.816	214.592	243.643	291.739	4306.05	ABHD15	358.838	0.236423	0.26739	0.884189	0.376594	0.99988
ENSG00000204427	0.783036	7.96859	19.5433	15.1128	13.0594	0	15.3638	12.3412	26.1869	0	8.02116	10.1651	128.545	ABHD16A	10.7121	-0.347292	0.94284	-0.368346	0.712615	0.99988
ENSG00000129968	1270.87	1212.11	1201.91	2343.56	2039.64	2090.14	1133.63	1332.85	1493.79	1825.95	1644.34	1644.71	19233.5	ABHD17A	1602.79	0.162019	0.214995	0.753593	0.451093	0.99988
ENSG00000198658	10.1795	3.5416	6.76499	2.15897	5.93609	3.3986	2.19483	3.7973	6.83138	4.79	3.00794	1.01651	53.6177	ABHD17AP1	4.46814	0.589397	0.696308	0.84646	0.397296	NA
ENSG00000250536	0	0	4.50999	0	4.74887	0	0	0	1.13856	0	4.01058	3.04953	17.4575	ABHD17AP3	1.45479	0.174939	2.04308	0.0856254	0.931764	NA
ENSG00000263366	0	0	0.751666	2.15897	2.37443	7.93007	0	0	0	0.958001	0	0	14.1731	ABHD17AP5	1.1811	3.04657	1.99938	1.52376	0.127569	NA
ENSG00000107362	227.08	225.777	249.553	317.368	312.238	304.741	257.893	236.382	171.923	448.344	578.527	598.725	3928.55	ABHD17B	327.379	-0.4869	0.305783	-1.59231	0.111316	0.95843
ENSG00000136379	2858.08	2469.38	2874.37	5820.58	5126.4	6595.55	2742.44	2675.2	2578.84	5054.41	4827.74	5422.07	49045.1	ABHD17C	4087.09	0.143713	0.305327	0.470684	0.637867	0.99988
ENSG00000164074	266.232	244.37	215.728	196.466	224.384	309.273	177.781	212.649	249.345	251.954	265.701	256.161	2870.04	ABHD18	239.17	0.0424239	0.161115	0.263315	0.792308	0.99988
ENSG00000140526	4865.79	5428.38	4249.17	9067.67	8565.77	8416.07	5864.59	5751.96	5311.39	8976.47	9035.84	10475.1	86008.2	ABHD2	7167.35	-0.162083	0.252884	-0.64094	0.521561	0.99988
ENSG00000158201	570.833	616.238	611.856	999.603	864.294	884.77	441.161	417.703	342.707	776.939	935.468	793.895	8255.47	ABHD3	687.955	0.293656	0.274317	1.0705	0.284395	0.99988
ENSG00000100439	443.981	450.668	475.804	495.483	647.033	521.119	370.926	413.906	332.46	562.346	435.148	616.005	5764.88	ABHD4	480.407	0.150268	0.182549	0.823167	0.410413	0.99988
ENSG00000011198	302.252	303.692	255.566	440.43	395.343	440.685	309.471	258.216	223.158	398.528	392.034	521.47	4240.85	ABHD5	353.404	0.0218837	0.236428	0.0925597	0.926253	0.99988
ENSG00000163686	225.514	196.559	222.493	311.971	339.544	429.357	264.477	191.764	223.158	280.694	272.72	271.408	3229.66	ABHD6	269.138	0.194882	0.217046	0.897886	0.369246	0.99988
ENSG00000127220	13.3116	10.6248	12.7783	0	11.8722	12.4615	50.4811	41.7703	18.217	14.37	24.0635	13.2146	223.165	ABHD8	18.5971	-1.40121	0.575742	-2.43375	0.0149435	0.507214
ENSG00000136754	1707.02	1672.52	1752.13	1958.18	1827.13	1555.43	1618.69	1631.89	1633.84	1908.34	1673.42	1839.88	20778.5	ABI1	1731.54	0.02279	0.0895935	0.254371	0.799209	0.99988
ENSG00000138443	747.799	659.622	751.666	450.145	365.663	345.525	613.455	658.831	785.608	444.512	423.116	422.868	6668.81	ABI2	555.734	-0.0104263	0.259854	-0.0401237	0.967995	0.99988
ENSG00000154175	2.34911	3.5416	2.255	0	8.31052	7.93007	4.38966	3.7973	4.55425	0	0	6.09906	43.2266	ABI3BP	3.60221	0.361139	1.04113	0.346873	0.728687	NA
ENSG00000119328	495.662	422.335	466.784	518.153	699.271	604.951	509.201	385.426	449.732	810.469	889.347	781.697	7033.03	ABITRAM	586.086	-0.255512	0.236911	-1.07851	0.280804	0.99988
ENSG00000097007	721.176	800.401	733.626	1304.02	1342.74	1369.64	882.322	914.2	791.301	1446.58	1854.89	1670.13	13831	ABL1	1152.59	-0.270147	0.276526	-0.976931	0.328603	0.99988
ENSG00000143322	263.1	299.265	240.533	297.938	319.361	302.476	260.087	242.078	269.839	300.812	296.783	254.128	3346.4	ABL2	278.867	0.0817149	0.120675	0.677147	0.498313	0.99988
ENSG00000099204	6305.79	6585.6	5926.88	6308.51	6044.12	6484.53	7286.84	6262.7	5188.43	6146.53	6139.2	6497.54	75176.7	ABLIM1	6264.72	0.00511592	0.0927599	0.0551523	0.956017	0.99988
ENSG00000163995	258.402	238.172	266.841	252.599	274.247	158.601	273.256	346.504	275.532	174.356	182.482	206.352	2907.34	ABLIM2	242.279	-0.00844255	0.215357	-0.0392026	0.968729	0.99988
ENSG00000173210	396.216	391.346	475.804	1322.37	1176.53	712.574	588.215	515.483	473.642	1037.51	956.524	1215.75	9261.97	ABLIM3	771.831	-0.0981212	0.363948	-0.269602	0.787466	0.99988
ENSG00000175164	280.327	282.442	256.318	498.722	514.065	465.609	356.66	355.047	348.4	462.714	482.273	518.42	4821	ABO	401.75	-0.138009	0.228701	-0.603447	0.546211	0.99988
ENSG00000159842	2605.94	2549.95	2530.11	3243.85	3243.48	2599.93	2465.89	2387.55	1876.35	2780.12	2806.41	2884.86	31974.4	ABR	2664.54	0.141591	0.137219	1.03187	0.302135	0.99988
ENSG00000174429	0	0	0.751666	0	0	0	4.38966	3.7973	0	0	0	5.08255	14.0212	ABRA	1.16843	-3.17421	2.2647	-1.4016	0.161034	NA
ENSG00000146386	1332.73	1310.39	1294.37	723.255	855.983	966.336	1346.53	1238.87	1377.66	824.839	756.997	773.565	12801.5	ABRACL	1066.79	0.0378894	0.230119	0.164651	0.869218	0.99988
ENSG00000163322	99.4456	92.9669	102.227	97.1536	68.8586	87.2308	133.885	81.6419	183.309	101.548	39.1032	73.1888	1160.56	ABRAXAS1	96.7131	-0.157284	0.322841	-0.487189	0.626124	0.99988
ENSG00000165660	514.455	542.75	552.474	680.075	534.248	518.853	570.656	538.267	587.498	560.43	554.463	540.784	6694.95	ABRAXAS2	557.913	-0.00437253	0.0990727	-0.0441345	0.964797	0.99988
ENSG00000146109	1034.39	1093.47	886.965	886.257	1064.93	1140.8	745.145	892.365	1033.81	945.547	974.572	1075.47	11773.7	ABT1	981.144	0.107458	0.123239	0.871944	0.383239	0.99988
ENSG00000114626	531.681	517.958	490.086	1293.22	1470.96	1158.92	455.427	466.118	390.527	935.967	825.177	1083.6	9619.65	ABTB1	801.638	0.393398	0.360374	1.09164	0.274992	0.99988
ENSG00000166016	1179.25	1324.56	1180.87	1162.6	1105.3	883.637	972.31	1027.17	659.228	890.941	847.236	1065.3	12298.4	ABTB2	1024.87	0.323897	0.147426	2.19702	0.0280192	0.626215
ENSG00000151136	159.739	164.684	151.085	292.54	282.558	217.511	167.905	142.399	84.2536	288.358	284.751	411.687	2647.47	ABTB3	220.623	-0.123401	0.353008	-0.349569	0.726662	0.99988
ENSG00000060971	664.015	727.798	731.371	1693.71	1949.41	1759.34	704.541	854.392	719.572	1842.24	1730.57	1915.11	15292.1	ACAA1	1274.34	-0.0459462	0.371461	-0.12369	0.90156	0.99988
ENSG00000167315	1573.12	1761.06	1804.75	3753.37	4259.73	3460.91	1727.33	1772.39	1948.08	2926.69	2486.56	2863.51	30337.5	ACAA2	2528.13	0.275222	0.28326	0.971624	0.331237	0.99988
ENSG00000233585	3.91518	1.7708	3.75833	0	7.1233	18.1259	4.38966	5.69595	1.13856	7.66401	0	1.01651	54.5982	ACAA2P1	4.54985	0.780389	1.03454	0.754334	0.450649	NA
ENSG00000278540	1942.71	2091.31	1758.15	1353.67	1139.73	1203.11	1749.28	1674.61	1471.02	1277.97	1558.11	1264.54	18484.2	ACACA	1540.35	0.0776874	0.18423	0.421686	0.673254	0.99988
ENSG00000076555	398.565	321.4	373.578	33.464	32.0549	48.7133	329.225	356.946	407.605	47.9	75.1984	70.1392	2494.79	ACACB	207.899	-0.0900277	0.69871	-0.128848	0.897478	0.99988
ENSG00000111271	348.451	390.461	423.188	254.758	242.192	240.168	322.64	419.602	214.05	268.24	187.495	233.797	3545.04	ACAD10	295.42	0.208173	0.24217	0.859615	0.390001	0.99988
ENSG00000240303	0	0.885399	2.255	8.63588	0	5.66434	0	9.49325	0	0	0	0	26.9339	ACAD11	2.24449	0.85935	2.02303	0.424784	0.670994	NA
ENSG00000151498	388.386	393.117	403.644	368.104	401.279	452.014	474.083	416.754	407.605	440.68	618.632	584.494	5348.79	ACAD8	445.733	-0.29051	0.141072	-2.05931	0.0394645	0.726546
ENSG00000177646	689.855	720.715	789.249	735.129	698.084	666.126	721.002	595.227	677.445	579.59	697.841	701.392	8271.65	ACAD9	689.305	0.115393	0.096433	1.19661	0.231457	0.99988
ENSG00000287110	12.5286	21.2496	12.7783	0	8.31052	3.3986	9.87674	5.69595	2.27713	1.916	0	14.2311	92.2625	ACAD9-DT	7.68855	0.787803	0.944057	0.834487	0.404007	0.99988
ENSG00000115361	0	0	0	0	0	4.53147	0	0	0	0	0	8.13208	12.6636	ACADL	1.0553	-0.868515	3.00658	-0.288871	0.77268	NA
ENSG00000117054	566.135	664.049	580.286	385.376	387.033	404.434	453.232	472.764	596.607	379.368	518.368	401.522	5809.17	ACADM	484.098	0.084378	0.190261	0.443485	0.657415	0.99988
ENSG00000122971	620.165	641.029	799.772	1912.85	2154.8	1836.38	596.994	745.22	782.193	1327.79	1124.97	1529.85	14072	ACADS	1172.67	0.382677	0.364371	1.05024	0.293607	0.99988
ENSG00000196177	234.911	261.193	315.7	493.324	514.065	582.294	375.316	343.656	299.442	629.407	705.863	647.517	5402.69	ACADSB	450.224	-0.323295	0.302342	-1.0693	0.284934	0.99988
ENSG00000072778	3372.54	3151.13	3986.83	4982.9	5724.76	4942.7	3346.02	3389.09	3260.84	4083	3661.66	3797.68	47699.2	ACADVL	3974.93	0.2802	0.164036	1.70816	0.0876065	0.897267
ENSG00000072818	31.3214	32.7598	60.1333	12.9538	23.7443	11.3287	49.3837	22.7838	44.4039	24.908	1.00265	16.2642	330.988	ACAP1	27.5823	0.127276	0.632059	0.201368	0.840411	0.99988
ENSG00000114331	1470.54	1380.34	1306.39	1200.39	1171.78	1060.36	1370.67	1370.82	1078.22	1077.75	1154.05	1079.53	14720.9	ACAP2	1226.74	0.0907281	0.123281	0.735943	0.461765	0.99988
ENSG00000229325	12.5286	2.6562	4.50999	4.31794	0	0	10.9742	2.84797	2.27713	0	4.01058	4.06604	48.1886	ACAP2-IT1	4.01572	0.0224888	1.08831	0.020664	0.983514	NA
ENSG00000131584	752.498	560.458	777.974	1020.11	1148.04	1115.87	747.34	784.142	679.722	949.379	877.315	768.482	10181.3	ACAP3	848.445	0.160032	0.189783	0.843234	0.399098	0.99988
ENSG00000075239	292.855	302.806	292.398	628.26	395.343	705.776	320.445	290.493	400.774	569.052	721.905	507.239	5427.35	ACAT1	452.279	-0.103694	0.305206	-0.339752	0.734043	0.99988
ENSG00000120437	1409.46	1444.97	1495.06	1410.89	1197.9	1228.03	2029.12	1976.49	1934.42	952.253	1036.74	1082.58	17197.9	ACAT2	1433.16	-0.138245	0.223716	-0.617947	0.53661	0.99988
ENSG00000182827	1106.43	1099.67	1110.21	1230.61	1035.25	1008.25	974.505	828.761	900.603	1289.47	1201.17	1058.19	12843.1	ACBD3	1070.26	0.0758156	0.1313	0.577422	0.563654	0.99988
ENSG00000234478	0.783036	9.73939	1.50333	3.23845	2.37443	2.26574	12.0716	1.89865	3.41569	6.70601	13.0344	0	57.0307	ACBD3-AS1	4.75256	-0.897567	0.931258	-0.963822	0.335135	NA
ENSG00000181513	250.572	240.829	304.425	208.341	261.188	148.406	194.242	245.875	316.52	165.734	148.392	159.592	2644.11	ACBD4	220.343	0.202927	0.239816	0.846176	0.397454	0.99988
ENSG00000107897	1019.51	1180.24	1113.22	1821.09	1659.73	1640.39	820.867	818.318	785.608	1640.1	1565.13	1851.07	15915.3	ACBD5	1326.27	0.172528	0.270057	0.638857	0.522916	0.99988
ENSG00000230124	555.173	594.988	524.663	579.683	571.051	544.909	575.046	603.771	675.168	646.651	602.59	619.055	7092.75	ACBD6	591.062	-0.143693	0.0817159	-1.75844	0.0786728	0.881022
ENSG00000176244	46.9822	42.4991	30.0666	25.9076	36.8037	49.8462	19.7535	21.8345	35.2954	23.95	26.0688	39.6439	398.652	ACBD7	33.221	0.480991	0.29572	1.62651	0.103841	0.936061
ENSG00000110455	74.3884	97.3939	81.1799	41.0204	89.0413	73.6364	136.079	119.615	107.025	59.3961	49.1296	56.9246	984.83	ACCS	82.0692	-0.207441	0.321336	-0.645559	0.518565	0.99988
ENSG00000102977	469.822	364.784	357.793	504.119	591.234	531.315	375.316	435.74	428.1	585.338	588.553	528.585	5760.7	ACD	480.058	-0.0635304	0.18062	-0.351736	0.725036	0.99988
ENSG00000159640	285.025	275.359	392.369	592.637	677.901	421.427	208.509	238.281	158.26	382.242	501.323	411.687	4545.02	ACE	378.752	0.475444	0.323219	1.47097	0.1413	0.99988
ENSG00000130234	38.3688	43.3845	45.0999	33.464	65.2969	63.4406	20.8509	9.49325	7.96994	39.278	35.0926	32.5283	434.268	ACE2	36.189	0.986323	0.414566	2.37917	0.0173517	0.536335
ENSG00000177076	54.0295	96.5085	47.3549	104.71	115.16	89.4965	61.4552	56.9595	42.1268	240.458	282.746	397.456	1588.46	ACER2	132.372	-1.09421	0.519739	-2.10531	0.035264	0.699179
ENSG00000078124	729.007	783.578	672.741	915.403	778.814	814.532	696.859	690.159	722.987	732.871	712.881	899.612	9149.44	ACER3	762.454	0.0741349	0.113753	0.65172	0.514582	0.99988
ENSG00000087085	8.6134	7.96859	4.50999	3.23845	11.8722	12.4615	1.09742	1.89865	1.13856	37.362	24.0635	44.7265	158.951	ACHE	13.2459	-1.18827	0.868436	-1.36829	0.171222	0.99988
ENSG00000100813	2174.49	2092.2	1993.42	2149.25	2209.41	2139.99	2008.27	2053.39	1775.02	2348.06	2376.27	2000.49	25320.3	ACIN1	2110.02	0.0220223	0.0940079	0.23426	0.814783	0.99988
ENSG00000144648	1.56607	2.6562	3.00666	1.07948	0	2.26574	6.58449	0	7.96994	6.70601	4.01058	13.2146	49.0598	ACKR2	4.08832	-1.82299	0.904796	-2.0148	0.0439251	NA
ENSG00000144476	0	3.5416	0.751666	0	2.37443	0	0	0.949325	0	2.874	6.01587	1.01651	17.5234	ACKR3	1.46028	-0.715305	1.57425	-0.454378	0.649557	NA
ENSG00000129048	6.26429	10.6248	9.77165	26.9871	5.93609	30.5874	2.19483	18.0372	5.69281	17.244	10.0265	52.8585	196.225	ACKR4	16.3521	-0.24432	0.70766	-0.345251	0.729906	0.99988
ENSG00000131473	4775.74	5002.5	4618.99	2948.07	2380.37	2987.37	3877.17	3966.28	3102.58	2669.95	3447.1	2936.7	42712.8	ACLY	3559.4	0.183802	0.210866	0.871653	0.383398	0.99988
ENSG00000153086	7.04732	9.73939	6.01333	0	0	0	0	3.7973	0	0	0	2.03302	28.6304	ACMSD	2.38586	1.96503	1.8715	1.04997	0.29373	NA
ENSG00000122729	479.218	501.136	446.489	1576.05	1406.85	1379.83	581.63	482.257	500.968	1642.01	1765.66	1657.93	12420	ACO1	1035	-0.196155	0.445902	-0.439907	0.660005	0.99988
ENSG00000100412	1169.07	1052.74	1281.59	1057.89	1427.03	1130.6	1163.26	1174.31	1225.09	1135.23	1290.4	1328.58	14435.8	ACO2	1202.98	-0.0397726	0.105796	-0.375937	0.706964	0.99988
ENSG00000184227	85.3509	86.7691	97.7165	56.1332	27.306	37.3846	57.0656	77.8446	113.856	55.564	49.1296	26.4293	770.55	ACOT1	64.2125	0.0481521	0.400893	0.120112	0.904394	0.99988
ENSG00000162390	446.331	450.668	432.208	622.863	757.444	567.567	391.777	524.977	462.256	471.336	366.968	513.338	6007.73	ACOT11	500.644	0.261022	0.178817	1.45971	0.144369	0.99988
ENSG00000112304	321.828	301.921	299.163	318.448	505.754	437.287	302.887	284.797	330.183	366.914	298.788	296.821	4064.79	ACOT13	338.733	0.21336	0.169901	1.25578	0.209194	0.99988
ENSG00000119673	295.205	330.254	284.881	384.296	444.019	466.741	280.938	321.821	257.315	528.816	444.172	445.232	4483.69	ACOT2	373.641	-0.0493282	0.221977	-0.222222	0.824141	0.99988
ENSG00000177465	0	0	0	0	0	0	0	2.84797	0	0	0	9.1486	11.9966	ACOT4	0.999714	-3.51083	3.03266	-1.15767	0.246998	NA
ENSG00000097021	1917.66	1849.6	1954.33	1608.43	1492.33	1749.15	1772.33	1743.91	1843.33	1591.24	1464.87	1631.5	20618.7	ACOT7	1718.22	0.0743319	0.104401	0.711981	0.476476	0.99988
ENSG00000101473	617.815	553.374	594.568	397.25	371.599	303.608	498.226	531.622	639.872	292.19	368.974	303.937	5473.04	ACOT8	456.086	0.109062	0.255488	0.426879	0.669467	0.99988
ENSG00000123130	1229.37	1250.18	1191.39	1050.34	1193.15	1047.9	1551.74	1521.77	1468.75	976.203	918.423	1143.57	14542.8	ACOT9	1211.9	-0.122266	0.16199	-0.754774	0.450384	0.99988
ENSG00000161533	1263.82	1286.48	1254.53	1187.43	1243.02	1049.04	960.238	970.21	910.85	1300.97	1031.72	1436.33	13894.6	ACOX1	1157.89	0.140096	0.14098	0.993729	0.320355	0.99988
ENSG00000168306	42.2839	15.9372	52.6166	10.7948	49.8631	29.4546	35.1173	56.9595	77.4223	37.362	35.0926	44.7265	487.63	ACOX2	40.6359	-0.507921	0.413667	-1.22785	0.219504	0.99988
ENSG00000087008	198.108	147.862	209.715	500.881	477.261	449.748	160.223	210.75	217.465	404.276	353.934	413.72	3743.94	ACOX3	311.995	0.170286	0.359784	0.473299	0.636	0.99988
ENSG00000153093	16.4438	9.73939	8.26832	106.869	48.6759	57.7762	23.0457	37.973	5.69281	81.4301	95.2513	41.6769	532.842	ACOXL	44.4035	-0.209085	0.689591	-0.303201	0.761736	0.99988
ENSG00000204581	0.783036	8.85399	2.255	0	5.93609	4.53147	0	2.84797	5.69281	4.79	13.0344	14.2311	62.9559	ACOXL-AS1	5.24633	-0.870165	0.964032	-0.902632	0.366721	NA
ENSG00000143727	2389.83	2613.7	2548.9	2494.69	2463.48	2493.44	2676.6	2604.95	2951.15	2809.82	2738.23	2719.17	31503.9	ACP1	2625.33	-0.136888	0.0600722	-2.27873	0.022683	0.585904
ENSG00000134575	524.634	495.823	473.549	420.999	588.86	586.825	515.785	509.787	528.293	415.772	326.862	463.529	5850.72	ACP2	487.56	0.163004	0.153217	1.06388	0.287385	0.99988
ENSG00000014257	92.3982	65.5195	102.978	144.651	140.092	124.615	158.028	104.426	148.013	111.128	55.1455	53.8751	1300.87	ACP3	108.406	0.0866197	0.321782	0.269188	0.787785	0.99988
ENSG00000142513	3.91518	0	1.50333	0	0	0	1.09742	4.74662	3.41569	0	4.01058	0	18.6888	ACP4	1.5574	-1.22587	1.69736	-0.722221	0.470159	NA
ENSG00000102575	23.4911	22.135	28.5633	0	0	0	10.9742	6.64527	1.13856	0	2.00529	3.04953	98.0022	ACP5	8.16685	1.64913	1.33114	1.23889	0.215386	0.99988
ENSG00000162836	418.141	301.036	405.899	700.585	666.029	675.189	531.149	492.7	532.847	676.349	629.661	586.527	6616.11	ACP6	551.343	-0.124992	0.222989	-0.56053	0.575118	0.99988
ENSG00000183760	10.1795	0	1.50333	0	0	0	0	0	0	0	0	0	11.6828	ACP7	0.973567	3.37991	3.03155	1.11491	0.264889	NA
ENSG00000111644	50.8973	44.2699	60.8849	49.6563	55.7992	56.6434	60.3578	45.5676	47.8196	18.202	21.0556	17.2807	528.434	ACRBP	44.0362	0.601583	0.352398	1.70711	0.0878015	0.897773
ENSG00000134940	4.69822	8.85399	11.275	7.55639	3.56165	0	9.87674	22.7838	30.7412	7.66401	5.01323	5.08255	117.107	ACRV1	9.7589	-1.15151	0.722488	-1.59381	0.110979	0.95843
ENSG00000103740	4.69822	3.5416	11.275	5.39742	4.74887	5.66434	1.09742	12.3412	2.27713	1.916	6.01587	0	58.9731	ACSBG1	4.91442	0.573775	0.828524	0.692527	0.488607	NA
ENSG00000167107	407.962	338.222	441.228	507.358	1031.69	669.525	342.394	407.26	248.207	706.047	541.429	762.383	6403.7	ACSF2	533.642	0.173959	0.329962	0.527208	0.598049	0.99988
ENSG00000176715	520.719	410.825	512.636	399.409	477.261	555.105	442.258	573.392	439.485	513.488	449.185	443.199	5736.96	ACSF3	478.08	0.00712335	0.131086	0.0543412	0.956663	0.99988
ENSG00000151726	1763.4	1826.58	1701.77	1366.63	941.463	731.832	1808.54	1620.5	1383.35	961.833	937.474	944.338	15987.7	ACSL1	1332.31	0.122542	0.269574	0.454577	0.649414	0.99988
ENSG00000123983	2393.74	2512.76	2579.72	1555.54	1628.86	1636.99	2618.43	2460.65	2476.37	1610.4	1771.67	1464.79	24709.9	ACSL3	2059.16	-0.010591	0.211717	-0.0500243	0.960103	0.99988
ENSG00000068366	1328.03	1344.92	1253.03	830.124	609.042	589.091	1346.53	1095.52	1210.29	650.483	691.825	505.206	11454.1	ACSL4	954.507	0.115267	0.304214	0.378901	0.704762	0.99988
ENSG00000197142	3948.85	4147.21	3785.39	1826.49	1912.61	1614.34	3873.88	3281.82	3478.31	1938.99	1730.57	1862.25	33400.7	ACSL5	2783.39	0.092651	0.311778	0.29717	0.766337	0.99988
ENSG00000164398	0	0.885399	0	0	0	0	6.58449	30.3784	37.5726	0	0	0	75.4208	ACSL6	6.28507	-5.66295	1.96185	-2.88653	0.00389517	NA
ENSG00000166743	4.69822	5.31239	6.76499	12.9538	7.1233	15.8601	9.87674	14.2399	3.41569	6.70601	0	3.04953	90.0007	ACSM1	7.50006	0.482997	0.718095	0.672609	0.501196	NA
ENSG00000005187	118.238	96.5085	87.1932	379.979	351.416	466.741	115.229	85.4392	165.092	638.029	521.376	549.932	3575.17	ACSM3	297.931	-0.46958	0.556748	-0.843433	0.398986	0.99988
ENSG00000154930	2221.47	2129.38	2234.7	1259.76	1003.2	1190.64	2159.71	2260.34	2163.27	1126.61	1182.12	1052.09	19983.3	ACSS1	1665.28	0.0141729	0.289023	0.0490373	0.96089	0.99988
ENSG00000131069	3410.12	2732.34	3812.45	2674.96	2266.4	2162.64	3583.06	3666.29	2944.32	1869.06	1918.06	1894.78	32934.5	ACSS2	2744.54	0.103972	0.234255	0.443843	0.657156	0.99988
ENSG00000107796	7.04732	16.8226	8.26832	11.8743	26.1188	7.93007	9.87674	2.84797	20.4941	14.37	5.01323	6.09906	136.763	ACTA2	11.3969	0.40774	0.580413	0.702499	0.482368	0.99988
ENSG00000180139	2.34911	1.7708	6.76499	0	0	0	2.19483	1.89865	14.8013	4.79	1.00265	9.1486	44.7209	ACTA2-AS1	3.72674	-1.55971	1.12778	-1.383	0.166666	NA
ENSG00000075624	71145.1	73013.5	74014.3	153170	156051	149213	74079.9	74590.3	65750.9	125178	115610	127916	1.25973e+06	ACTB	104978	0.214508	0.282068	0.760481	0.446967	0.99988
ENSG00000169067	10.9625	12.3956	7.51666	18.3512	10.685	0	12.0716	12.3412	15.9399	20.118	12.0317	38.6274	171.041	ACTBL2	14.2534	-0.890265	0.59076	-1.50698	0.131815	0.99238
ENSG00000229145	41.5009	35.416	31.57	0	0	4.53147	24.1431	27.5304	21.6327	1.916	7.01852	0	195.259	ACTBP1	16.2716	0.465564	1.1654	0.399488	0.689533	0.99988
ENSG00000188460	0	0	0	1.07948	0	5.66434	0	1.89865	0	1.916	0	10.1651	20.7236	ACTBP11	1.72696	-1.08678	2.0679	-0.525546	0.599204	NA
ENSG00000213763	12.5286	24.7912	8.26832	15.1128	4.74887	0	16.4612	10.4426	7.96994	12.454	27.0714	16.2642	156.113	ACTBP2	13.0094	-0.459643	0.648561	-0.708713	0.478503	0.99988
ENSG00000185607	1.56607	14.1664	3.75833	1.07948	0	0	3.29225	20.8851	2.27713	0	1.00265	0	48.0274	ACTBP7	4.00229	-0.406823	1.45428	-0.279743	0.779675	NA
ENSG00000220267	2.34911	15.0518	4.50999	0	0	0	4.38966	2.84797	0	0	0	0	29.1485	ACTBP8	2.42904	1.61	1.93234	0.833184	0.404741	NA
ENSG00000184009	115597	118441	113110	104328	107256	99280	120947	123286	116209	84935.4	78748.8	87088.5	1.26923e+06	ACTG1	105769	0.10644	0.143196	0.743315	0.457291	0.99988
ENSG00000178631	3.13214	0	4.50999	0	0	0	1.09742	1.89865	2.27713	2.874	3.00794	0	18.7973	ACTG1P1	1.56644	-0.479238	1.47226	-0.325512	0.744794	NA
ENSG00000231340	0	8.85399	0.751666	0	0	0	2.19483	4.74662	7.96994	0	1.00265	5.08255	30.6022	ACTG1P10	2.55019	-1.10172	1.53049	-0.719846	0.47162	NA
ENSG00000230581	0	6.19779	0	0	13.0594	0	0	5.69595	1.13856	2.874	4.01058	8.13208	41.1084	ACTG1P14	3.4257	-0.202798	1.50762	-0.134516	0.892995	NA
ENSG00000259904	26.6232	28.3328	3.75833	0	0	0	3.29225	2.84797	0	0	0	0	64.8545	ACTG1P15	5.40454	3.26242	1.83002	1.78272	0.0746315	NA
ENSG00000241547	7.83036	1.7708	6.01333	0	4.74887	4.53147	9.87674	10.4426	0	2.874	8.02116	2.03302	58.1423	ACTG1P20	4.84519	-0.407344	0.906187	-0.449514	0.653061	NA
ENSG00000226359	0	0	0.751666	0	0	7.93007	2.19483	4.74662	5.69281	0	0	0	21.316	ACTG1P24	1.77633	-0.558921	2.05586	-0.271868	0.785724	NA
ENSG00000234996	18.0098	12.3956	23.3016	7.55639	8.31052	10.1958	29.6302	8.54392	14.8013	1.916	8.02116	19.3137	161.996	ACTG1P25	13.4997	-0.0229742	0.58661	-0.0391643	0.968759	0.99988
ENSG00000215388	5.48125	0.885399	3.00666	5.39742	3.56165	0	3.29225	18.9865	7.96994	2.874	0	6.09906	57.5541	ACTG1P3	4.79618	-1.09286	0.965176	-1.13229	0.257513	NA
ENSG00000163017	29.7554	46.0407	41.3416	24.8281	35.6165	56.6434	35.1173	37.973	2.27713	57.48	69.1825	39.6439	475.9	ACTG2	39.6583	-0.0481965	0.505706	-0.0953055	0.924072	0.99988
ENSG00000288649	136.248	154.945	108.992	87.4382	73.6075	65.7063	159.125	193.662	226.574	63.2281	44.1164	27.4458	1341.09	ACTL10	111.757	-0.185337	0.475252	-0.389977	0.696554	0.99988
ENSG00000234667	0	0	1.50333	53.9742	71.233	28.3217	4.38966	0	0	59.3961	41.1085	76.2383	336.165	ACTL11P	28.0137	-0.226906	1.74825	-0.12979	0.896732	0.99988
ENSG00000136518	1318.63	1412.21	1214.69	914.323	757.444	783.944	1298.24	1217.03	1471.02	978.119	1022.7	955.52	13343.9	ACTL6A	1111.99	-0.116083	0.20058	-0.578737	0.562766	0.99988
ENSG00000072110	4266.76	4698.81	3992.1	5348.85	5049.23	5074.11	4092.26	3895.08	3479.45	3868.41	3819.08	3378.88	50963	ACTN1	4246.92	0.335019	0.102703	3.26202	0.00110622	0.128898
ENSG00000259062	0	0	0.751666	1.07948	7.1233	0	5.48708	4.74662	2.27713	0	0	0	21.4653	ACTN1-DT	1.78877	-0.514103	1.80226	-0.285255	0.775449	NA
ENSG00000077522	25.0572	12.3956	9.77165	10.7948	13.0594	0	4.38966	3.7973	3.41569	2.874	0	12.1981	97.7534	ACTN2	8.14612	1.42139	0.856148	1.66022	0.0968708	0.915107
ENSG00000248746	0	4.42699	0.751666	0	3.56165	0	0	0	0	7.66401	8.02116	4.06604	28.4915	ACTN3	2.37429	-1.18674	1.69607	-0.6997	0.484115	NA
ENSG00000130402	14469.7	15421.9	13675.1	18612.5	19650.8	17773.6	13425.8	14089.9	11315	17459.6	17957.4	19437.7	193289	ACTN4	16107.4	0.0883039	0.163298	0.540754	0.588677	0.99988
ENSG00000131966	756.413	808.369	686.271	1077.33	1035.25	859.846	712.222	713.892	816.349	1067.21	1178.11	1230.99	10942.3	ACTR10	911.855	-0.131575	0.192943	-0.681935	0.49528	0.99988
ENSG00000138107	1402.42	1544.14	1366.53	1850.24	1685.85	1578.08	1547.36	1692.65	1455.08	1409.22	1613.26	1897.83	19042.6	ACTR1A	1586.89	-0.0292574	0.117076	-0.249901	0.802664	0.99988
ENSG00000115073	1481.5	1449.4	1543.17	1635.42	1689.41	1375.3	1522.11	1674.61	1482.41	1119.9	1021.7	1144.59	17139.5	ACTR1B	1428.29	0.203859	0.146691	1.38972	0.164614	0.99988
ENSG00000138071	5070.16	5555.88	4924.91	5521.56	4771.43	4981.22	6250.88	5434.88	5698.51	5541.08	5587.74	5558.28	64896.5	ACTR2	5408.04	-0.144334	0.0732375	-1.97077	0.0487501	0.775625
ENSG00000115091	5382.59	5503.64	5004.59	4524.12	4349.96	4406.85	5367.46	4983.95	5335.3	4432.67	4389.58	4429.95	58110.7	ACTR3	4842.56	0.0118909	0.106646	0.111499	0.91122	0.99988
ENSG00000228857	3.91518	0	7.51666	0	7.1233	0	9.87674	11.3919	18.217	0.958001	8.02116	5.08255	72.1025	ACTR3-AS1	6.00854	-1.51224	1.02623	-1.47358	0.140595	NA
ENSG00000133627	185.58	199.215	173.635	221.294	184.019	271.888	188.755	174.676	144.597	206.928	205.542	286.656	2442.79	ACTR3B	203.565	0.0309102	0.193869	0.159438	0.873324	0.99988
ENSG00000106526	209.071	221.35	118.012	66.928	59.3609	33.986	141.567	161.385	92.2236	39.278	72.1905	43.71	1259.06	ACTR3C	104.922	0.367891	0.493528	0.745431	0.456011	0.99988
ENSG00000101442	701.6	738.423	694.539	382.138	379.909	433.888	629.916	791.737	701.355	347.754	307.812	297.838	6406.91	ACTR5	533.909	0.115524	0.307548	0.37563	0.707192	0.99988
ENSG00000075089	470.605	419.679	481.066	469.576	341.918	508.658	368.731	367.389	404.19	548.934	514.357	544.85	5439.95	ACTR6	453.329	-0.0299994	0.162624	-0.18447	0.853644	0.99988
ENSG00000113812	186.363	288.64	211.97	464.178	478.448	640.07	415.92	344.605	375.726	448.344	562.484	487.925	4904.67	ACTR8	408.723	-0.217409	0.297031	-0.731942	0.464204	0.99988
ENSG00000184378	17.2268	12.3956	13.53	36.7025	13.0594	43.049	24.1431	24.6824	37.5726	29.698	21.0556	29.4788	302.594	ACTRT3	25.2161	-0.305235	0.40662	-0.750664	0.452855	0.99988
ENSG00000115170	447.114	616.238	460.019	355.15	364.476	310.406	427.992	523.078	503.245	307.518	322.852	372.043	5010.13	ACVR1	417.511	0.0573603	0.210566	0.27241	0.785307	0.99988
ENSG00000135503	969.399	968.626	1018.51	851.713	732.513	714.839	1027.18	1067.04	1094.16	734.787	667.762	832.522	10679	ACVR1B	889.921	-0.0442172	0.168968	-0.26169	0.793561	0.99988
ENSG00000123612	7.04732	9.73939	12.0267	34.5435	26.1188	10.1958	5.48708	12.3412	33.0183	21.076	8.02116	26.4293	206.045	ACVR1C	17.1704	-0.104013	0.568429	-0.182984	0.854811	0.99988
ENSG00000121989	139.38	148.747	195.433	342.197	311.051	262.825	173.392	188.916	234.544	285.484	347.918	383.224	3013.11	ACVR2A	251.093	-0.20779	0.290048	-0.716396	0.473747	0.99988
ENSG00000114739	188.712	184.163	156.346	123.061	91.4157	82.6993	189.853	146.196	190.14	123.582	95.2513	85.3869	1656.81	ACVR2B	138.067	-0.00191763	0.292357	-0.00655919	0.994767	0.99988
ENSG00000229589	3.91518	1.7708	7.51666	8.63588	3.56165	7.93007	4.38966	8.54392	13.6628	19.16	14.037	28.4623	121.586	ACVR2B-AS1	10.1322	-1.41369	0.587039	-2.40816	0.016033	0.521568
ENSG00000139567	4.69822	7.96859	3.75833	3.23845	3.56165	0	9.87674	43.6689	29.6026	0	3.00794	3.04953	112.431	ACVRL1	9.36925	-1.92837	1.00214	-1.92426	0.0543225	0.796689
ENSG00000243989	2.34911	0	0.751666	0	0	0	5.48708	5.69595	5.69281	8.62201	0	0	28.5986	ACY1	2.38322	-2.91946	1.58137	-1.84616	0.0648692	NA
ENSG00000132744	163.655	137.237	142.816	104.71	104.475	64.5734	144.859	153.791	162.814	77.5981	91.2408	127.064	1474.83	ACY3	122.903	-0.0724892	0.271175	-0.267315	0.789226	0.99988
ENSG00000119640	126.852	183.278	140.561	150.048	112.786	109.888	111.936	97.7804	155.983	161.902	171.452	115.882	1638.35	ACYP1	136.529	0.0173461	0.209246	0.0828982	0.933933	0.99988
ENSG00000170634	57.9447	41.6137	77.4216	61.5306	67.6714	66.8392	32.9225	74.9967	66.0366	68.9761	75.1984	49.809	740.96	ACYP2	61.7467	0.0170034	0.258169	0.0658614	0.947488	0.99988
ENSG00000196839	207.505	250.568	228.506	204.023	226.758	211.846	98.7674	99.6791	152.567	253.87	229.606	230.748	2394.44	ADA	199.537	0.318849	0.2593	1.22966	0.218826	0.99988
ENSG00000093072	4.69822	15.0518	6.76499	3.23845	0	21.5245	0	2.84797	5.69281	3.832	14.037	9.1486	86.8363	ADA2	7.23636	0.525881	0.922537	0.570038	0.568652	NA
ENSG00000168803	223.165	162.913	184.158	43.1794	81.918	92.8951	152.541	192.713	174.2	51.732	71.1878	41.6769	1472.28	ADAL	122.69	0.207658	0.465422	0.446172	0.655473	0.99988
ENSG00000137845	3078.11	3287.49	3008.92	4233.74	4066.22	4270.91	2574.54	2251.8	2368.21	4672.17	4469.79	4768.45	43050.3	ADAM10	3587.53	0.0561622	0.233995	0.240014	0.810319	0.99988
ENSG00000073670	2.34911	0.885399	0	1.07948	9.49774	14.7273	7.68191	8.54392	0	6.70601	9.02381	9.1486	69.6432	ADAM11	5.8036	-0.559022	1.01173	-0.552542	0.580577	NA
ENSG00000143537	3601.97	3619.51	3621.53	5143.74	5427.96	4733.12	3059.59	3160.3	2781.51	4631.93	4913.97	5452.56	50147.7	ADAM15	4178.97	0.123464	0.209525	0.589256	0.55569	0.99988
ENSG00000151694	765.809	799.515	653.197	322.766	325.297	459.944	546.513	585.733	473.642	428.226	433.143	440.149	6233.94	ADAM17	519.495	0.19576	0.252689	0.774707	0.438513	0.99988
ENSG00000135074	54.8125	41.6137	45.8516	1282.43	1114.8	779.413	66.9423	63.6048	62.6209	866.033	999.638	1087.67	6465.42	ADAM19	538.785	0.0766726	1.04199	0.0735831	0.941342	0.99988
ENSG00000226469	3.13214	0	2.255	0	0	0	1.09742	0	5.69281	0	4.01058	0	16.188	ADAM1B	1.349	-0.945379	2.02514	-0.466821	0.640628	NA
ENSG00000249162	8.6134	6.19779	0	0	0	0	2.19483	0	0	0	0	0	17.006	ADAM20P3	1.41717	2.75752	2.74261	1.00544	0.314686	NA
ENSG00000139985	0	5.31239	0	0	2.37443	0	0	1.89865	0	0	2.00529	1.01651	12.6073	ADAM21	1.05061	0.630877	2.11012	0.298977	0.764958	NA
ENSG00000008277	49.3313	26.562	27.8116	77.7229	49.8631	94.028	52.6759	28.4797	105.886	69.9341	125.331	60.9906	768.616	ADAM22	64.0514	-0.451123	0.418841	-1.07708	0.281446	0.99988
ENSG00000042980	0	2.6562	0.751666	0	0	0	1.09742	0	0	13.412	0	0	17.9173	ADAM28	1.49311	-2.06092	2.44614	-0.842519	0.399498	NA
ENSG00000197140	7.83036	10.6248	10.5233	18.3512	10.685	32.8532	15.3638	6.64527	17.0784	34.488	49.1296	36.5944	250.167	ADAM32	20.8473	-0.823531	0.539912	-1.52531	0.127183	0.988377
ENSG00000151651	53.2464	69.0611	65.3949	333.561	540.184	350.056	32.9225	45.5676	83.1151	296.98	191.505	243.963	2305.56	ADAM8	192.13	0.657095	0.638265	1.0295	0.303244	0.99988
ENSG00000168615	6337.89	6927.36	5578.11	12512.3	10128.1	10138	5511.22	4478.91	4173.97	10458.5	10638.1	10274.9	97157.4	ADAM9	8096.45	0.180915	0.300976	0.601093	0.547778	0.99988
ENSG00000142303	1.56607	3.5416	1.50333	10.7948	2.37443	0	0	0	0	0	0	2.03302	21.8133	ADAMTS10	1.81777	3.16042	1.60631	1.9675	0.0491253	NA
ENSG00000160323	55.5956	38.9576	36.8316	15.1128	70.0458	9.06294	24.1431	52.2129	54.651	68.9761	30.0794	38.6274	494.296	ADAMTS13	41.1913	-0.251115	0.468335	-0.536187	0.59183	0.99988
ENSG00000138316	73.6054	84.9983	48.1066	0	0	0	110.839	89.2365	44.4039	0	0	0	451.19	ADAMTS14	37.5991	-0.241195	2.36767	-0.10187	0.91886	0.99988
ENSG00000166106	0	0	1.50333	320.607	312.238	237.902	6.58449	10.4426	17.0784	168.608	245.648	141.295	1461.91	ADAMTS15	121.826	0.564279	1.54624	0.364936	0.715159	0.99988
ENSG00000145536	7.83036	0	6.01333	0	0	0	5.48708	0	0	0	0	0	19.3308	ADAMTS16	1.6109	1.3562	2.79099	0.485922	0.627023	NA
ENSG00000140470	0	0	0	36.7025	21.3699	15.8601	0	0	5.69281	31.614	39.1032	9.1486	159.491	ADAMTS17	13.2909	-0.216968	1.52354	-0.142411	0.886755	0.99988
ENSG00000087116	7.04732	12.3956	11.275	3.23845	11.8722	11.3287	10.9742	14.2399	0	3.832	17.045	14.2311	117.479	ADAMTS2	9.78995	-0.0817674	0.664147	-0.123116	0.902015	0.99988
ENSG00000049192	14.8777	16.8226	21.7983	7.55639	11.8722	15.8601	42.7992	56.0102	100.194	36.404	11.0291	9.1486	344.372	ADAMTS6	28.6977	-1.51624	0.556558	-2.72432	0.00644348	0.347445
ENSG00000261143	0	0	0	0	0	0	0	0	11.3856	1.916	0	0	13.3016	ADAMTS7P3	1.10847	-3.65382	3.02989	-1.20592	0.227847	NA
ENSG00000163638	0	6.19779	0	100.392	109.224	112.154	0	11.3919	1.13856	121.666	52.1376	77.2548	591.557	ADAMTS9	49.2964	0.313772	1.61502	0.194283	0.845954	0.99988
ENSG00000178031	6.26429	2.6562	4.50999	0	4.74887	0	2.19483	0	0	0.958001	3.00794	8.13208	32.4722	ADAMTSL1	2.70602	0.361397	1.27231	0.284048	0.776374	NA
ENSG00000197859	14.0946	0	12.7783	29.1461	39.1782	30.5874	32.9225	46.5169	46.6811	22.992	20.0529	26.4293	321.379	ADAMTSL2	26.7816	-0.64734	0.619916	-1.04424	0.296375	0.99988
ENSG00000143382	223.165	137.237	219.486	128.459	186.393	83.8322	237.042	124.362	55.7896	101.548	71.1878	190.087	1758.59	ADAMTSL4	146.549	0.328858	0.371773	0.884567	0.37639	0.99988
ENSG00000185761	294.422	337.337	360.8	397.25	375.161	311.539	370.926	338.909	252.761	205.97	206.545	249.045	3700.66	ADAMTSL5	308.389	0.354306	0.183605	1.92972	0.0536416	0.795083
ENSG00000105963	699.251	812.796	674.244	986.649	1051.87	654.797	558.584	574.341	526.016	793.225	889.347	1094.78	9315.91	ADAP1	776.326	0.136698	0.221641	0.616757	0.537395	0.99988
ENSG00000184060	0.783036	1.7708	3.75833	28.0666	27.306	47.5804	0	2.84797	7.96994	38.32	50.1323	50.8255	259.361	ADAP2	21.6134	-0.466334	1.03609	-0.450092	0.652644	0.99988
ENSG00000160710	6947.1	7351.47	6401.18	3206.07	2946.67	3339.69	5570.48	5446.28	4450.64	3379.83	3873.22	3761.09	56673.7	ADAR	4722.81	0.189362	0.269421	0.702848	0.482151	0.99988
ENSG00000197381	62.6429	71.7173	69.9049	204.023	264.749	231.105	38.4095	37.973	45.5425	202.138	257.68	267.342	1753.23	ADARB1	146.102	0.0883161	0.577007	0.153059	0.878352	0.99988
ENSG00000065457	530.898	478.115	427.698	336.799	340.731	295.678	635.403	518.331	564.727	322.846	404.066	477.76	5333.05	ADAT1	444.421	-0.276295	0.20864	-1.32427	0.185414	0.99988
ENSG00000189007	320.262	314.317	314.948	267.712	340.731	407.832	398.362	300.936	339.292	364.04	448.183	478.776	4295.39	ADAT2	357.949	-0.245808	0.157013	-1.56552	0.117461	0.969541
ENSG00000213638	85.3509	46.9261	73.6632	179.194	100.913	84.9651	83.4036	53.1622	53.5124	126.456	121.32	144.345	1153.21	ADAT3	96.101	-0.0314597	0.362544	-0.0867749	0.93085	0.99988
ENSG00000063761	91.6152	89.4253	87.9449	90.6767	155.525	105.357	80.1113	90.1859	138.905	131.246	112.296	84.3704	1257.66	ADCK1	104.805	-0.0427436	0.227544	-0.187848	0.850996	0.99988
ENSG00000133597	583.362	710.975	598.326	764.275	768.129	617.413	578.338	562.95	595.468	658.147	611.614	567.213	7616.21	ADCK2	634.684	0.176159	0.11172	1.5768	0.114842	0.962897
ENSG00000173137	848.811	768.526	878.697	389.694	556.805	610.616	925.121	1137.29	955.254	510.614	461.217	468.611	8511.26	ADCK5	709.271	-0.136605	0.288451	-0.473581	0.635799	0.99988
ENSG00000143199	1.56607	4.42699	7.51666	0	4.74887	0	0	6.64527	0	11.496	0	2.03302	38.4329	ADCY10	3.20274	-0.142336	1.46044	-0.0974607	0.922361	NA
ENSG00000290554	7.83036	7.08319	26.3083	0	4.74887	6.79721	13.169	9.49325	27.3255	6.70601	13.0344	16.2642	138.76	ADCY10P1	11.5634	-0.676522	0.698049	-0.96916	0.332465	0.99988
ENSG00000138031	630.344	705.663	681.761	538.663	356.165	486	665.034	689.21	692.246	569.052	701.852	470.644	7186.63	ADCY3	598.886	-0.154786	0.188135	-0.822741	0.410655	0.99988
ENSG00000129467	25.8402	15.9372	25.5566	25.9076	97.3518	40.7832	32.9225	19.9358	34.1569	32.572	29.0767	63.0237	443.064	ADCY4	36.922	0.118916	0.462705	0.257002	0.797178	0.99988
ENSG00000173175	6.26429	15.0518	0.751666	0	5.93609	12.4615	8.77932	3.7973	0	0	5.01323	8.13208	66.1873	ADCY5	5.51561	0.652287	1.09982	0.593085	0.553124	NA
ENSG00000174233	1108	1094.35	1095.93	1214.42	1434.16	1339.05	814.282	947.426	866.446	1496.4	1449.83	1584.74	14445	ADCY6	1203.75	0.02476	0.200743	0.123342	0.901837	0.99988
ENSG00000257660	12.5286	14.1664	18.7916	10.7948	8.31052	11.3287	3.29225	15.1892	21.6327	0.958001	6.01587	3.04953	126.058	ADCY6-DT	10.5048	0.612104	0.654283	0.935535	0.349513	0.99988
ENSG00000121281	301.469	353.274	252.56	468.496	406.028	320.602	303.984	359.794	232.267	323.804	360.952	367.977	4051.21	ADCY7	337.601	0.106741	0.184929	0.577201	0.563804	0.99988
ENSG00000162104	243.524	309.89	212.721	413.443	339.544	607.217	251.308	261.064	133.212	377.452	374.989	325.283	3849.65	ADCY9	320.804	0.301173	0.304058	0.99051	0.321925	0.99988
ENSG00000087274	2348.32	2417.14	2409.84	3923.93	3521.29	3143.71	2772.07	2784.37	2393.26	3012.91	2938.75	3084.09	34749.7	ADD1	2895.81	0.0642136	0.158929	0.404041	0.686183	0.99988
ENSG00000148700	3100.04	2958.12	3378.74	2517.36	2560.83	2391.48	3416.25	2721.71	3026.3	2714.02	2132.63	2409.13	33326.6	ADD3	2777.22	0.0425758	0.145339	0.292942	0.769566	0.99988
ENSG00000203876	19.5759	43.3845	60.1333	11.8743	22.5571	27.1888	35.1173	57.9088	58.0667	29.698	19.0503	21.3467	405.902	ADD3-AS1	33.8251	-0.250705	0.454685	-0.55138	0.581373	0.99988
ENSG00000020181	3.91518	0	0	23.7487	3.56165	14.7273	4.38966	5.69595	6.83138	8.62201	3.00794	2.03302	76.5327	ADGRA2	6.37773	0.572408	1.00965	0.566939	0.570755	NA
ENSG00000152990	691.421	749.933	617.118	1721.78	1432.97	1251.82	916.342	850.595	757.144	1254.98	1329.51	1443.45	13017.1	ADGRA3	1084.75	-0.020029	0.286146	-0.0699956	0.944197	0.99988
ENSG00000256616	0.783036	0.885399	0	5.39742	0	10.1958	0	0	0	0	0	0	17.2617	ADGRA3P1	1.43847	3.92252	2.23563	1.75455	0.0793362	NA
ENSG00000181790	15.6607	6.19779	6.01333	6.47691	26.1188	18.1259	4.38966	9.49325	4.55425	0	0	0	97.0306	ADGRB1	8.08588	2.08735	0.935114	2.23219	0.0256022	0.607742
ENSG00000121753	27.4063	32.7598	33.0733	19.4307	26.1188	16.993	49.3837	40.821	48.9582	23.95	69.1825	38.6274	426.705	ADGRB2	35.5587	-0.786116	0.318174	-2.47071	0.0134845	0.485702
ENSG00000111452	57.1616	46.0407	55.6233	5.39742	0	0	6.58449	35.125	37.5726	1.916	0	0	245.421	ADGRD1	20.4518	1.02007	1.37664	0.740989	0.4587	0.99988
ENSG00000180264	1.56607	0	1.50333	6.47691	9.49774	6.79721	2.19483	0	3.41569	13.412	0	2.03302	46.8968	ADGRD2	3.90807	0.269928	1.18505	0.227778	0.819818	NA
ENSG00000174837	1.56607	7.08319	2.255	0	0	0	0	0.949325	0	0	0	0	11.8536	ADGRE1	0.987799	2.802	2.34929	1.1927	0.232985	NA
ENSG00000127507	0	4.42699	7.51666	93.9152	123.471	169.93	0	0	10.2471	113.044	119.315	83.3539	725.219	ADGRE2	60.4349	0.291463	1.58655	0.183709	0.854242	0.99988
ENSG00000123146	1335.86	1259.04	1210.18	2567.01	2732.97	2631.65	1371.77	1223.68	959.808	2242.68	2095.53	2388.8	22019	ADGRE5	1834.92	0.190468	0.302144	0.630389	0.52844	0.99988
ENSG00000153292	446.331	489.626	307.431	126.3	155.525	82.6993	104.254	91.1352	111.579	318.056	310.82	719.689	3263.45	ADGRF1	271.954	-0.0412755	0.548119	-0.075304	0.939973	0.99988
ENSG00000164393	0	5.31239	0.751666	0	0	7.93007	3.29225	0	2.27713	0	0	5.08255	24.6461	ADGRF2	2.05384	0.394003	1.75298	0.224761	0.822165	NA
ENSG00000173567	13.3116	16.8226	5.26166	0	0	7.93007	4.38966	5.69595	14.8013	0	0	2.03302	70.2459	ADGRF3	5.85382	0.702035	1.25311	0.560235	0.575319	NA
ENSG00000153294	335.139	274.474	281.875	362.707	364.476	243.567	268.867	276.254	214.05	323.804	292.773	300.887	3538.87	ADGRF4	294.906	0.149674	0.15571	0.961235	0.336434	0.99988
ENSG00000205336	3843.14	3592.95	3839.51	3619.51	3613.89	2772.13	4405.02	4658.34	3951.95	2723.6	2588.83	2832	42440.9	ADGRG1	3536.74	0.00838719	0.181843	0.0461232	0.963212	0.99988
ENSG00000173698	10.9625	7.96859	1.50333	10.7948	0	4.53147	6.58449	7.5946	2.27713	15.328	2.00529	0	69.5503	ADGRG2	5.79585	0.081846	0.96666	0.0846688	0.932525	NA
ENSG00000159618	217.684	188.59	182.655	90.6767	64.1097	126.881	153.638	185.118	154.845	72.8081	61.1614	45.743	1543.91	ADGRG5	128.659	0.373793	0.4039	0.925458	0.354728	0.99988
ENSG00000112414	2103.23	2255.11	2049.79	1410.89	1355.8	1290.34	1933.65	1610.05	1603.1	945.547	1017.69	1186.27	18761.5	ADGRG6	1563.45	0.335593	0.228125	1.47109	0.141265	0.99988
ENSG00000144820	96.3134	54.0093	57.1266	0	0	18.1259	65.8449	104.426	191.279	3.832	5.01323	23.3797	619.349	ADGRG7	51.6124	-0.799975	1.08274	-0.738842	0.460003	0.99988
ENSG00000072071	90.0491	71.7173	59.3816	734.049	516.439	619.679	126.203	116.767	141.182	508.698	604.595	472.677	4061.44	ADGRL1	338.453	0.085111	0.639266	0.133139	0.894084	0.99988
ENSG00000267169	7.04732	3.5416	0	7.55639	4.74887	26.056	0	1.89865	18.217	3.832	0	0	72.8978	ADGRL1-AS1	6.07482	1.03421	1.31994	0.783528	0.433317	NA
ENSG00000117114	7.83036	12.3956	3.00666	0	4.74887	1.13287	15.3638	10.4426	1.13856	2.874	1.00265	0	59.9359	ADGRL2	4.99466	-0.0699843	1.0953	-0.0638953	0.949054	NA
ENSG00000150471	11.7455	4.42699	12.7783	0	0	0	18.6561	9.49325	7.96994	0.958001	2.00529	5.08255	73.1159	ADGRL3	6.09299	-0.577378	1.13189	-0.510102	0.60998	NA
ENSG00000164199	3.91518	0	9.01999	0	0	0	0	0.949325	1.13856	15.328	0	0	30.3511	ADGRV1	2.52926	-0.411831	2.07806	-0.19818	0.842904	NA
ENSG00000248144	0	0	0.751666	0	24.9316	5.66434	1.09742	0	10.2471	83.3461	73.1931	51.842	251.073	ADH1C	20.9228	-2.82859	1.40476	-2.01358	0.0440541	0.755186
ENSG00000198099	4.69822	8.85399	12.7783	0	3.56165	0	19.7535	10.4426	12.5242	0	0	0	72.6124	ADH4	6.05103	-0.500415	1.44114	-0.347236	0.728414	NA
ENSG00000197894	1319.42	1315.7	1173.35	2396.46	2292.52	2269.13	1470.54	1546.45	1844.47	2158.38	2093.52	1871.4	21751.3	ADH5	1812.61	-0.0295276	0.220123	-0.134141	0.893291	0.99988
ENSG00000233859	0	2.6562	4.50999	1.07948	3.56165	1.13287	0	6.64527	2.27713	0	8.02116	2.03302	31.9168	ADH5P4	2.65973	-0.554585	1.17321	-0.472705	0.636423	NA
ENSG00000172955	35.2366	22.135	21.0466	0	23.7443	0	34.0199	31.3277	63.7595	33.53	22.0582	14.2311	301.089	ADH6	25.0908	-0.953378	0.798094	-1.19457	0.232255	0.99988
ENSG00000182551	1228.58	1364.4	1380.06	1992.73	1836.62	1666.45	1049.13	1048.05	1006.49	1605.61	1713.52	1614.22	17505.9	ADI1	1458.82	0.235955	0.197545	1.19443	0.232309	0.99988
ENSG00000159346	2579.32	2729.68	2469.22	2345.72	2444.48	2094.67	2393.46	2280.28	1918.48	2553.07	2314.11	2567.71	28690.2	ADIPOR1	2390.85	0.0641301	0.105524	0.60773	0.543366	0.99988
ENSG00000006831	3284.05	3537.17	3305.83	2196.75	2192.79	2083.34	2750.12	2654.31	2671.07	2112.39	1871.94	2186.51	30846.3	ADIPOR2	2570.52	0.221019	0.184038	1.20094	0.229773	0.99988
ENSG00000272734	49.3313	48.6969	46.6033	65.8486	42.7398	104.224	93.2803	41.7703	64.8981	38.32	51.1349	53.8751	700.722	ADIRF-AS1	58.3935	0.0566426	0.315177	0.179717	0.857375	0.99988
ENSG00000156110	1019.51	1075.76	956.119	635.816	713.517	694.448	997.55	1134.44	1415.23	725.207	800.111	630.237	10798	ADK	899.83	-0.16163	0.227793	-0.709548	0.477985	0.99988
ENSG00000148926	1165.94	667.591	1356.76	1046.02	1539.82	974.266	860.373	996.791	672.891	1026.02	716.892	1277.75	12301.1	ADM	1025.09	0.282032	0.224785	1.25468	0.209596	0.99988
ENSG00000254554	11.7455	2.6562	10.5233	0	1.18722	0	2.19483	11.3919	7.96994	15.328	3.00794	12.1981	78.203	ADM-DT	6.51692	-0.958956	0.955212	-1.00392	0.315417	NA
ENSG00000128165	138.597	99.1647	151.836	170.559	148.402	176.727	124.008	149.044	84.2536	123.582	100.265	116.899	1583.34	ADM2	131.945	0.338656	0.198694	1.70441	0.0883041	0.899417
ENSG00000224420	5.48125	3.5416	7.51666	3.23845	15.4338	0	2.19483	9.49325	0	10.538	30.0794	24.3963	111.913	ADM5	9.32612	-1.12959	0.946202	-1.19381	0.23255	0.99988
ENSG00000101126	2699.13	2943.07	2577.46	1489.69	1475.71	1754.81	2942.17	2678.05	2800.86	1461.91	1485.92	1568.48	25877.2	ADNP	2156.44	0.000636449	0.264811	0.00240341	0.998082	0.99988
ENSG00000259456	21.925	26.562	24.0533	23.7487	13.0594	0	8.77932	16.1385	26.1869	17.244	9.02381	17.2807	204.002	ADNP-AS1	17.0001	0.218035	0.600004	0.36339	0.716314	0.99988
ENSG00000101544	631.127	693.267	680.257	646.611	630.412	616.28	527.857	437.639	471.365	670.601	845.23	740.02	7590.67	ADNP2	632.555	0.0779823	0.175772	0.443656	0.657291	0.99988
ENSG00000181915	654.618	614.467	530.676	539.742	434.521	414.63	625.527	638.896	680.86	518.278	573.513	585.51	6811.24	ADO	567.603	-0.181827	0.144749	-1.25615	0.20906	0.99988
ENSG00000163485	0	0	0	90.6767	81.918	75.9021	0	0	0	89.0941	68.1799	53.8751	459.646	ADORA1	38.3038	0.234104	2.3962	0.0976981	0.922172	0.99988
ENSG00000170425	375.857	520.615	387.108	790.183	983.016	722.769	426.894	396.818	552.203	693.593	710.876	606.857	7166.79	ADORA2B	597.232	0.156742	0.268432	0.583917	0.559276	0.99988
ENSG00000159322	880.915	928.783	991.447	1465.94	1514.89	1604.14	884.517	953.122	899.464	1488.73	1557.11	1352.98	14522	ADPGK	1210.17	0.0489449	0.227658	0.214993	0.829773	0.99988
ENSG00000260898	0	0	0	0	0	4.53147	1.09742	0	2.27713	0	6.01587	12.1981	26.12	ADPGK-AS1	2.17667	-2.30587	1.97151	-1.1696	0.242163	NA
ENSG00000144843	37.5857	39.843	23.3016	19.4307	27.306	11.3287	38.4095	72.1487	60.3438	18.202	25.0661	16.2642	389.23	ADPRH	32.4358	-0.530192	0.462535	-1.14627	0.251682	0.99988
ENSG00000153531	46.9822	23.9058	39.8383	14.0333	51.0503	9.06294	51.5785	42.7196	52.3739	41.194	43.1138	20.3302	436.183	ADPRHL1	36.3486	-0.436791	0.432189	-1.01065	0.312185	0.99988
[truncated: 18,650 more rows]
